# Supplementary material for: Radiosurgical treatment of solitary brain metastases using virtual cones with a standard multileaf collimator
Source: J Appl Clin Med Phys. 2022 Dec 28;24(4):e13882. doi: 10.1002/acm2.13882 (PMC10113701; doi:10.1002/acm2.13882)
Supplement: Supplementary file 1 — Supplementary Information [file ACM2-24-e13882-s001.xlsx]

## Sheet: T01
	Table 000 (Complete Arc)				Table 324 (Partial Arc)				Table 288 (Partial Arc)				Table 036 (Partial Arc)				Table 072 (Partial Arc)
	CP	Gantry	Meterset		CP	Gantry	Meterset		CP	Gantry	Meterset		CP	Gantry	Meterset		CP	Gantry	Meterset
	1	180	0		1	0	0		1	0	0		1	0	0		1	0	0
	2	178	0.000310225		2	2	0.000713951		2	2	0.000749553		2	358	0.00072783		2	358	0.000762405
	3	176	0.000933346		3	4	0.00212801		3	4	0.00222962		3	356	0.00217293		3	356	0.00226938
	4	174	0.00187169		4	6	0.00422784		4	6	0.00442097		4	354	0.00432408		4	354	0.00450278
	5	172	0.00312724		5	8	0.00699866		5	8	0.00730414		5	352	0.00716942		5	352	0.00744413
	6	170	0.00470163		6	10	0.0104252		6	10	0.0108595		6	350	0.0106964		6	350	0.0110747
	7	168	0.00658588		7	12	0.0145001		7	12	0.0150738		7	348	0.0148802		7	348	0.0153704
	8	166	0.00877745		8	14	0.0192094		8	14	0.0199288		8	346	0.0197036		8	346	0.0203105
	9	164	0.0112734		9	16	0.0245392		9	16	0.0254062		9	344	0.0251491		9	344	0.0258744
	10	162	0.0140705		10	18	0.0304746		10	18	0.0314871		10	342	0.0311989		10	342	0.0320409
	11	160	0.017165		11	20	0.0370004		11	20	0.0381527		11	340	0.037835		11	340	0.0387893
	12	158	0.0205613		12	22	0.0440819		12	22	0.0453704		12	338	0.0450471		12	338	0.0460659
	13	156	0.0242567		13	24	0.0517002		13	24	0.0531193		13	336	0.0528179		13	336	0.0538459
	14	154	0.0282478		14	26	0.0598365		14	26	0.0613782		14	334	0.0611293		14	334	0.0621049
	15	152	0.032531		15	28	0.0684716		15	28	0.0701259		15	332	0.0699633		15	332	0.0708186
	16	150	0.0371023		16	30	0.0775861		16	30	0.0793413		16	330	0.0793012		16	330	0.0799634
	17	148	0.0419329		17	32	0.0872032		17	32	0.0890233		17	328	0.0891682		17	328	0.0896051
	18	146	0.0470155		18	34	0.0973066		18	34	0.0991523		18	326	0.0995494		18	326	0.099727
	19	144	0.0523425		19	36	0.10788		19	36	0.109708		19	324	0.110429		19	324	0.110312
	20	142	0.0579059		20	38	0.118906		20	38	0.120671		20	322	0.121791		20	322	0.121342
	21	140	0.0636976		21	40	0.130368		21	40	0.132022		21	320	0.133618		21	320	0.132799
	22	138	0.0697068		22	42	0.142248		22	42	0.143778		22	318	0.145822		22	318	0.14467
	23	136	0.0759248		23	44	0.154527		23	44	0.155921		23	316	0.158381		23	316	0.156935
	24	134	0.0823426		24	46	0.167188		24	46	0.168434		24	314	0.171275		24	314	0.169577
	25	132	0.0889512		25	48	0.180212		25	48	0.181298		25	312	0.184481		25	312	0.182577
	26	130	0.0957413		26	50	0.19358		26	50	0.194492		26	310	0.197979		26	310	0.195915
	27	128	0.102729		27	52	0.207287		27	52	0.208038		27	308	0.21181		27	308	0.209613
	28	126	0.109906		28	54	0.221315		28	54	0.221918		28	306	0.225954		28	306	0.223652
	29	124	0.117263		29	56	0.235645		29	56	0.236114		29	304	0.240394		29	304	0.238016
	30	122	0.124792		30	58	0.250257		30	58	0.250607		30	302	0.255107		30	302	0.252684
	31	120	0.132484		31	60	0.265131		31	60	0.265379		31	300	0.270076		31	300	0.267639
	32	118	0.140311		32	62	0.280254		32	62	0.280381		32	298	0.285252		32	298	0.282857
	33	116	0.148261		33	64	0.295605		33	64	0.295593		33	296	0.300617		33	296	0.298316
	34	114	0.156326		34	66	0.311165		34	66	0.310995		34	294	0.316148		34	294	0.313999
	35	112	0.164494		35	68	0.326914		35	68	0.326567		35	292	0.331826		35	292	0.329885
	36	110	0.172756		36	70	0.34283		36	70	0.34229		36	290	0.347629		36	290	0.345954
	37	108	0.181105		37	72	0.35889		37	72	0.358177		37	288	0.363586		37	288	0.362185
	38	106	0.18953		38	74	0.375071		38	74	0.374209		38	286	0.379676		38	286	0.378559
	39	104	0.19802		39	76	0.391354		39	76	0.390366		39	284	0.39588		39	284	0.395055
	40	102	0.206565		40	78	0.407719		40	78	0.406628		40	282	0.412176		40	282	0.411652
	41	100	0.215154		41	80	0.424145		41	80	0.422975		41	280	0.428545		41	280	0.428329
	42	98	0.223784		42	82	0.440678		42	82	0.439429		42	278	0.44501		42	278	0.445088
	43	96	0.232445		43	84	0.4573		43	84	0.455968		43	276	0.461551		43	276	0.461909
	44	94	0.241125		44	86	0.473989		44	86	0.472574		44	274	0.478149		44	274	0.47877
	45	92	0.249814		45	88	0.490726		45	88	0.489227		45	272	0.494782		45	272	0.495651
	46	90	0.258501		46	90	0.507491		46	90	0.505905		46	270	0.511432		46	270	0.512531
	47	88	0.267179		47	92	0.524257		47	92	0.522599		47	268	0.528093		47	268	0.529331
	48	86	0.275838		48	94	0.541003		48	94	0.53929		48	266	0.544746		48	266	0.546031
	49	84	0.284468		49	96	0.55771		49	96	0.555956		49	264	0.561371		49	264	0.562612
	50	82	0.293057		50	98	0.574357		50	98	0.572577		50	262	0.577946		50	262	0.579053
	51	80	0.301595		51	100	0.590924		51	100	0.589133		51	260	0.594453		51	260	0.595338
	52	78	0.310086		52	102	0.607401		52	102	0.605593		52	258	0.610853		52	258	0.611537
	53	76	0.318518		53	104	0.623768		53	104	0.621937		53	256	0.627127		53	256	0.627632
	54	74	0.326882		54	106	0.640005		54	106	0.638143		54	254	0.643255		54	254	0.643602
	55	72	0.335167		55	108	0.656092		55	108	0.654194		55	252	0.659218		55	252	0.659428
	56	70	0.343363		56	110	0.672009		56	110	0.670067		56	250	0.674995		56	250	0.675089
	57	68	0.351463		57	112	0.687768		57	112	0.68576		57	248	0.690582		57	248	0.690567
	58	66	0.359457		58	114	0.70335		58	114	0.701251		58	246	0.705962		58	246	0.705841
	59	64	0.367334		59	116	0.718733		59	116	0.716523		59	244	0.721113		59	244	0.720892
	60	62	0.375085		60	118	0.733898		60	118	0.731553		60	242	0.736017		60	242	0.735701
	61	60	0.382699		61	120	0.748825		61	120	0.746325		61	240	0.750656		61	240	0.75025
	62	58	0.390179		62	122	0.763488		62	122	0.760851		62	238	0.765069		62	238	0.764543
	63	56	0.397516		63	124	0.777869		63	124	0.775112		63	236	0.779236		63	236	0.77856
	64	54	0.404699		64	126	0.791946		64	126	0.789088		64	234	0.793137		64	234	0.792282
	65	52	0.411718		65	128	0.805703		65	128	0.802759		65	232	0.806752		65	232	0.805692
	66	50	0.418563		66	130	0.819118		66	130	0.816106		66	230	0.820062		66	230	0.81877
	67	48	0.425224		67	132	0.832198		67	132	0.829128		67	228	0.833023		67	228	0.831536
	68	46	0.431689		68	134	0.844923		68	134	0.841804		68	226	0.845618		68	226	0.84397
	69	44	0.437951		69	136	0.857274		69	136	0.854116		69	224	0.857827		69	224	0.856053
	70	42	0.444		70	138	0.869232		70	138	0.866043		70	222	0.869634		70	222	0.867766
	71	40	0.449828		71	140	0.880778		71	140	0.877567		71	220	0.88102		71	220	0.879089
	72	38	0.455421		72	142	0.891897		72	142	0.888704		72	218	0.891988		72	218	0.890033
	73	36	0.460773		73	144	0.902572		73	144	0.899432		73	216	0.90252		73	216	0.900578
	74	34	0.465874		74	146	0.912785		74	146	0.909731		74	214	0.912597		74	214	0.910703
	75	32	0.470719		75	148	0.922517		75	148	0.919581		75	212	0.922202		75	212	0.920389
	76	30	0.4753		76	150	0.931752		76	150	0.92896		76	210	0.931318		76	210	0.929614
	77	28	0.479596		77	152	0.940472		77	152	0.937846		77	208	0.939966		77	208	0.938377
	78	26	0.483602		78	154	0.948661		78	154	0.946219		78	206	0.948126		78	206	0.946657
	79	24	0.487314		79	156	0.956303		79	156	0.954059		79	204	0.955776		79	204	0.954431
	80	22	0.490729		80	158	0.963381		80	158	0.961346		80	202	0.962898		80	202	0.961678
	81	20	0.493843		81	160	0.969882		81	160	0.968061		81	200	0.96947		81	200	0.968376
	82	18	0.496659		82	162	0.975785		82	162	0.974207		82	198	0.975442		82	198	0.974487
	83	16	0.499172		83	164	0.981077		83	164	0.97976		83	196	0.980801		83	196	0.979992
	84	14	0.501381		84	166	0.985746		84	166	0.984697		84	194	0.985531		84	194	0.984871
	85	12	0.50328		85	168	0.989779		85	168	0.988998		85	192	0.989621		85	192	0.989107
	86	10	0.504867		86	170	0.993164		86	170	0.992638		86	190	0.993057		86	190	0.992681
	87	8	0.506141		87	172	0.995887		87	172	0.995568		87	188	0.995821		87	188	0.995575
	88	6	0.507098		88	174	0.997938		88	174	0.997776		88	186	0.997904		88	186	0.99777
	89	4	0.507737		89	176	0.999311		89	176	0.999257		89	184	0.999299		89	184	0.999251
	90	2	0.508058		90	178	1		90	178	1		90	182	1		90	182	1
	91	0	0.508058		91	180	1		91	180	1		91	180	1		91	180	1
	92	358	0.508379
	93	356	0.509021
	94	354	0.509982
	95	352	0.511263
	96	350	0.51286
	97	348	0.514776
	98	346	0.517007
	99	344	0.519553
	100	342	0.52241
	101	340	0.525577
	102	338	0.529035
	103	336	0.532779
	104	334	0.536802
	105	332	0.541098
	106	330	0.545659
	107	328	0.550464
	108	326	0.555503
	109	324	0.560766
	110	322	0.566245
	111	320	0.571931
	112	318	0.577819
	113	316	0.5839
	114	314	0.590164
	115	312	0.596602
	116	310	0.603204
	117	308	0.609985
	118	306	0.616936
	119	304	0.624047
	120	302	0.63131
	121	300	0.638715
	122	298	0.646248
	123	296	0.653897
	124	294	0.661654
	125	292	0.669509
	126	290	0.677451
	127	288	0.685476
	128	286	0.693575
	129	284	0.701738
	130	282	0.709953
	131	280	0.718213
	132	278	0.726464
	133	276	0.734696
	134	274	0.742902
	135	272	0.751069
	136	270	0.75919
	137	268	0.76731
	138	266	0.775417
	139	264	0.783502
	140	262	0.791556
	141	260	0.799569
	142	258	0.807539
	143	256	0.815457
	144	254	0.823314
	145	252	0.831098
	146	250	0.838801
	147	248	0.846471
	148	246	0.854097
	149	244	0.86167
	150	242	0.869179
	151	240	0.876613
	152	238	0.883934
	153	236	0.89113
	154	234	0.898192
	155	232	0.905109
	156	230	0.911872
	157	228	0.918459
	158	226	0.924861
	159	224	0.931069
	160	222	0.937073
	161	220	0.942865
	162	218	0.948419
	163	216	0.953728
	164	214	0.958785
	165	212	0.963584
	166	210	0.968117
	167	208	0.972346
	168	206	0.976268
	169	204	0.979883
	170	202	0.983192
	171	200	0.986193
	172	198	0.988914
	173	196	0.991351
	174	194	0.993497
	175	192	0.995348
	176	190	0.9969
	177	188	0.998141
	178	186	0.999071
	179	184	0.999691
	180	182	1
	181	180	1

## Sheet: T02
	Table 000 (Complete Arc)				Table 324 (Partial Arc)				Table 288 (Partial Arc)				Table 036 (Partial Arc)				Table 072 (Partial Arc)
	CP	Gantry	Meterset		CP	Gantry	Meterset		CP	Gantry	Meterset		CP	Gantry	Meterset		CP	Gantry	Meterset
	1	180	0		1	0	0		1	0	0		1	0	0		1	0	0
	2	178	0.000364155		2	2	0.000576585		2	2	0.000629156		2	358	0.000637829		2	358	0.00064297
	3	176	0.00109602		3	4	0.00172818		3	4	0.00188155		3	356	0.001907		3	356	0.00192193
	4	174	0.00219876		4	6	0.00345252		4	6	0.00375059		4	354	0.00380034		4	354	0.00382922
	5	172	0.00367513		5	8	0.00574663		5	8	0.00622899		5	352	0.00631002		5	352	0.00635654
	6	170	0.00552752		6	10	0.00860686		6	10	0.00930882		6	350	0.00942753		6	350	0.00949491
	7	168	0.00775218		7	12	0.0120289		7	12	0.0129842		7	348	0.0131383		7	348	0.0132361
	8	166	0.0103487		8	14	0.0160077		8	14	0.0172467		8	346	0.017431		8	346	0.0175704
	9	164	0.0133161		9	16	0.0205376		9	16	0.0220874		9	344	0.0222935		9	344	0.0224873
	10	162	0.0166532		10	18	0.0256122		10	18	0.0274965		10	342	0.0277136		10	342	0.0279759
	11	160	0.0203581		11	20	0.0312246		11	20	0.0334639		11	340	0.0336781		11	340	0.0340246
	12	158	0.0244286		12	22	0.0373763		12	22	0.0399786		12	338	0.0401923		12	338	0.0406283
	13	156	0.028862		13	24	0.0440607		13	24	0.0470292		13	336	0.0472451		13	336	0.0477755
	14	154	0.0336551		14	26	0.0512704		14	26	0.0546036		14	334	0.0548248		14	334	0.055454
	15	152	0.0388043		15	28	0.0589975		15	28	0.0626894		15	332	0.0629194		15	332	0.0636512
	16	150	0.0443055		16	30	0.0672332		16	30	0.0712734		16	330	0.0715159		16	330	0.0723537
	17	148	0.0501269		17	32	0.0759683		17	32	0.080371		17	328	0.0806045		17	328	0.0815445
	18	146	0.0562602		18	34	0.0851929		18	34	0.0899712		18	326	0.0901715		18	326	0.0912092
	19	144	0.062697		19	36	0.0948966		19	36	0.100062		19	324	0.100203		19	324	0.101333
	20	142	0.0694285		20	38	0.105068		20	38	0.110632		20	322	0.110685		20	322	0.111899
	21	140	0.0764457		21	40	0.115696		21	40	0.121667		21	320	0.121601		21	320	0.122894
	22	138	0.083724		22	42	0.126755		22	42	0.133114		22	318	0.132926		22	318	0.134295
	23	136	0.0912527		23	44	0.138232		23	44	0.144956		23	316	0.144642		23	316	0.146086
	24	134	0.0990209		24	46	0.150112		24	46	0.157175		24	314	0.156733		24	314	0.158251
	25	132	0.107017		25	48	0.16238		25	48	0.169754		25	312	0.16918		25	312	0.170771
	26	130	0.115231		26	50	0.175022		26	50	0.182676		26	310	0.181968		26	310	0.183629
	27	128	0.123611		27	52	0.188021		27	52	0.195949		27	308	0.195104		27	308	0.196788
	28	126	0.132146		28	54	0.201362		28	54	0.209557		28	306	0.208571		28	306	0.21023
	29	124	0.140823		29	56	0.215028		29	56	0.223483		29	304	0.222354		29	304	0.223935
	30	122	0.149628		30	58	0.229001		30	58	0.237708		30	302	0.236433		30	302	0.237885
	31	120	0.158549		31	60	0.243266		31	60	0.252215		31	300	0.250791		31	300	0.25206
	32	118	0.167569		32	62	0.257793		32	62	0.266984		32	298	0.265419		32	298	0.266502
	33	116	0.176676		33	64	0.272564		33	64	0.281998		33	296	0.2803		33	296	0.281194
	34	114	0.185858		34	66	0.28756		34	66	0.297237		34	294	0.295415		34	294	0.296117
	35	112	0.195101		35	68	0.302764		35	68	0.312682		35	292	0.310745		35	292	0.311252
	36	110	0.204394		36	70	0.318155		36	70	0.328314		36	290	0.326272		36	290	0.326582
	37	108	0.213746		37	72	0.333779		37	72	0.344135		37	288	0.341986		37	288	0.342123
	38	106	0.223146		38	74	0.349618		38	74	0.360126		38	286	0.357869		38	286	0.357857
	39	104	0.232582		39	76	0.365655		39	76	0.376267		39	284	0.373901		39	284	0.373764
	40	102	0.242042		40	78	0.38187		40	78	0.392538		40	282	0.390063		40	282	0.389827
	41	100	0.251513		41	80	0.398246		41	80	0.408921		41	280	0.406334		41	280	0.406027
	42	98	0.260977		42	82	0.414775		42	82	0.425411		42	278	0.422691		42	278	0.42236
	43	96	0.270421		43	84	0.431439		43	84	0.44199		43	276	0.439112		43	276	0.438806
	44	94	0.279835		44	86	0.448219		44	86	0.458636		44	274	0.455578		44	274	0.455348
	45	92	0.289206		45	88	0.465094		45	88	0.47533		45	272	0.472069		45	272	0.471964
	46	90	0.298526		46	90	0.482045		46	90	0.492052		46	270	0.488564		46	270	0.488635
	47	88	0.307814		47	92	0.499019		47	92	0.50874		47	268	0.505076		47	268	0.505341
	48	86	0.317062		48	94	0.515995		48	94	0.525375		48	266	0.521587		48	266	0.522062
	49	84	0.326256		49	96	0.532952		49	96	0.541936		49	264	0.538075		49	264	0.538777
	50	82	0.335388		50	98	0.54987		50	98	0.558404		50	262	0.554521		50	262	0.555466
	51	80	0.344445		51	100	0.566727		51	100	0.574758		51	260	0.570904		51	260	0.572109
	52	78	0.353406		52	102	0.583536		52	102	0.591041		52	258	0.587243		52	258	0.588673
	53	76	0.36226		53	104	0.600277		53	104	0.607232		53	256	0.603518		53	256	0.605137
	54	74	0.370997		54	106	0.616927		54	106	0.623311		54	254	0.619708		54	254	0.621483
	55	72	0.379608		55	108	0.633466		55	108	0.639259		55	252	0.635793		55	252	0.637688
	56	70	0.388083		56	110	0.649873		56	110	0.655054		56	250	0.651752		56	250	0.653732
	57	68	0.396442		57	112	0.666146		57	112	0.670732		57	248	0.667576		57	248	0.669629
	58	66	0.404675		58	114	0.682263		58	114	0.686272		58	246	0.683244		58	246	0.685358
	59	64	0.412771		59	116	0.698205		59	116	0.701653		59	244	0.698736		59	244	0.700897
	60	62	0.420721		60	118	0.713948		60	118	0.716855		60	242	0.71403		60	242	0.716227
	61	60	0.428515		61	120	0.729472		61	120	0.731856		61	240	0.729105		61	240	0.731327
	62	58	0.436128		62	122	0.744788		62	122	0.746637		62	238	0.744007		62	238	0.746208
	63	56	0.443551		63	124	0.759872		63	124	0.761175		63	236	0.758712		63	236	0.760848
	64	54	0.450776		64	126	0.774703		64	126	0.77545		64	234	0.773199		64	234	0.775228
	65	52	0.457796		65	128	0.789259		65	128	0.789442		65	232	0.787446		65	232	0.789326
	66	50	0.464603		66	130	0.803518		66	130	0.803129		66	230	0.80143		66	230	0.80312
	67	48	0.471176		67	132	0.817488		67	132	0.816541		67	228	0.815115		67	228	0.816615
	68	46	0.477509		68	134	0.831145		68	134	0.829656		68	226	0.828477		68	226	0.829789
	69	44	0.483596		69	136	0.844468		69	136	0.842452		69	224	0.841495		69	224	0.842621
	70	42	0.489434		70	138	0.857431		70	138	0.854905		70	222	0.854146		70	222	0.855088
	71	40	0.495015		71	140	0.870013		71	140	0.866995		71	220	0.866409		71	220	0.867169
	72	38	0.500335		72	142	0.882156		72	142	0.878744		72	218	0.878293		72	218	0.878887
	73	36	0.505389		73	144	0.893839		73	144	0.890127		73	216	0.889776		73	216	0.890219
	74	34	0.510174		74	146	0.905041		74	146	0.90112		74	214	0.900834		74	214	0.90114
	75	32	0.514686		75	148	0.91574		75	148	0.911697		75	212	0.911441		75	212	0.911626
	76	30	0.518923		76	150	0.925914		76	150	0.921832		76	210	0.921575		76	210	0.921652
	77	28	0.522887		77	152	0.935486		77	152	0.931481		77	208	0.931239		77	208	0.931222
	78	26	0.526575		78	154	0.94444		78	154	0.940621		78	206	0.940405		78	206	0.940307
	79	24	0.529984		79	156	0.952763		79	156	0.949223		79	204	0.949047		79	204	0.948881
	80	22	0.533113		80	158	0.960443		80	158	0.957262		80	202	0.957138		80	202	0.956914
	81	20	0.53596		81	160	0.967469		81	160	0.964711		81	200	0.964647		81	200	0.964378
	82	18	0.538522		82	162	0.973846		82	162	0.971515		82	198	0.971493		82	198	0.971209
	83	16	0.540798		83	164	0.979562		83	164	0.977651		83	196	0.977656		83	196	0.977383
	84	14	0.542787		84	166	0.984602		84	166	0.983097		84	194	0.983116		84	194	0.982873
	85	12	0.544491		85	168	0.988955		85	168	0.987831		85	192	0.987851		85	192	0.987656
	86	10	0.545908		86	170	0.992608		86	170	0.991829		86	190	0.991844		86	190	0.991704
	87	8	0.54704		87	172	0.995548		87	172	0.995063		87	188	0.995072		87	188	0.994983
	88	6	0.547887		88	174	0.997766		88	174	0.997515		88	186	0.99752		88	186	0.997472
	89	4	0.54845		89	176	0.999253		89	176	0.999166		89	184	0.999168		89	184	0.999151
	90	2	0.548731		90	178	1		90	178	1		90	182	1		90	182	1
	91	0	0.548731		91	180	1		91	180	1		91	180	1		91	180	1
	92	358	0.549007
	93	356	0.549558
	94	354	0.550384
	95	352	0.551483
	96	350	0.552855
	97	348	0.554493
	98	346	0.556394
	99	344	0.558555
	100	342	0.560971
	101	340	0.563638
	102	338	0.566549
	103	336	0.5697
	104	334	0.573084
	105	332	0.576697
	106	330	0.580532
	107	328	0.584584
	108	326	0.588848
	109	324	0.593317
	110	322	0.597984
	111	320	0.602843
	112	318	0.607892
	113	316	0.613125
	114	314	0.618533
	115	312	0.624111
	116	310	0.62985
	117	308	0.635743
	118	306	0.641783
	119	304	0.647961
	120	302	0.654269
	121	300	0.6607
	122	298	0.66725
	123	296	0.67391
	124	294	0.680672
	125	292	0.687528
	126	290	0.694469
	127	288	0.701499
	128	286	0.70861
	129	284	0.715792
	130	282	0.723038
	131	280	0.730338
	132	278	0.737691
	133	276	0.745089
	134	274	0.752523
	135	272	0.759984
	136	270	0.767463
	137	268	0.774961
	138	266	0.782469
	139	264	0.789979
	140	262	0.797481
	141	260	0.804966
	142	258	0.812435
	143	256	0.81988
	144	254	0.82729
	145	252	0.834657
	146	250	0.841971
	147	248	0.849212
	148	246	0.85637
	149	244	0.863436
	150	242	0.870401
	151	240	0.877256
	152	238	0.884029
	153	236	0.890712
	154	234	0.897294
	155	232	0.903766
	156	230	0.910116
	157	228	0.916335
	158	226	0.922414
	159	224	0.928341
	160	222	0.934106
	161	220	0.9397
	162	218	0.945124
	163	216	0.950369
	164	214	0.955424
	165	212	0.960276
	166	210	0.964915
	167	208	0.969322
	168	206	0.973484
	169	204	0.977393
	170	202	0.981036
	171	200	0.984402
	172	198	0.987458
	173	196	0.990197
	174	194	0.992612
	175	192	0.994698
	176	190	0.996448
	177	188	0.997859
	178	186	0.998925
	179	184	0.99964
	180	182	1
	181	180	1

## Sheet: T03
	Table 000 (Complete Arc)				Table 324 (Partial Arc)				Table 288 (Partial Arc)				Table 036 (Partial Arc)				Table 072 (Partial Arc)
	CP	Gantry	Meterset		CP	Gantry	Meterset		CP	Gantry	Meterset		CP	Gantry	Meterset		CP	Gantry	Meterset
	1	180	0		1	0	0		1	0	0		1	0	0		1	0	0
	2	178	0.000355123		2	2	0.000646079		2	2	0.000642557		2	358	0.000574376		2	358	0.000623954
	3	176	0.00105982		3	4	0.00192919		3	4	0.00192117		3	356	0.00172068		3	356	0.00186692
	4	174	0.00210822		4	6	0.00383969		4	6	0.00382864		4	354	0.00343579		4	354	0.00372325
	5	172	0.00349419		5	8	0.00636735		5	8	0.0063571		5	352	0.00571589		5	352	0.00618659
	6	170	0.00521127		6	10	0.00950136		6	10	0.00949804		6	350	0.00855651		6	350	0.00924994
	7	168	0.00726233		7	12	0.0132317		7	12	0.0132395		7	348	0.011955		7	348	0.0129083
	8	166	0.00964331		8	14	0.017547		8	14	0.017571		8	346	0.0159065		8	346	0.0171541
	9	164	0.0123498		9	16	0.0224351		9	16	0.0224811		9	344	0.0204053		9	344	0.0219793
	10	162	0.0153769		10	18	0.0278836		10	18	0.0279583		10	342	0.0254451		10	342	0.0273749
	11	160	0.0187196		11	20	0.0338794		11	20	0.03399		11	340	0.031019		11	340	0.0333316
	12	158	0.0223403		12	22	0.040416		12	22	0.0405753		12	338	0.0371308		12	338	0.0398416
	13	156	0.0262287		13	24	0.0474805		13	24	0.0477026		13	336	0.0437743		13	336	0.0468945
	14	154	0.0303742		14	26	0.0550594		14	26	0.0553597		14	334	0.0509426		14	334	0.0544795
	15	152	0.0347663		15	28	0.0631389		15	28	0.0635341		15	332	0.0586283		15	332	0.0625851
	16	150	0.0393946		16	30	0.0717046		16	30	0.0722125		16	330	0.066823		16	330	0.071199
	17	148	0.0442423		17	32	0.0807638		17	32	0.0813876		17	328	0.0755212		17	328	0.0802989
	18	146	0.0492982		18	34	0.0903035		18	34	0.0910459		18	326	0.0847139		18	326	0.0898705
	19	144	0.0545517		19	36	0.10031		19	36	0.101173		19	324	0.0943914		19	324	0.0998992
	20	142	0.0599918		20	38	0.110769		20	38	0.111755		20	322	0.104543		20	322	0.11037
	21	140	0.0656079		21	40	0.121667		21	40	0.122776		21	320	0.115159		21	320	0.121267
	22	138	0.0713963		22	42	0.132979		22	42	0.134209		22	318	0.1262		22	318	0.132579
	23	136	0.0773468		23	44	0.144691		23	44	0.146038		23	316	0.137655		23	316	0.144289
	24	134	0.083449		24	46	0.156785		24	46	0.158244		24	314	0.149507		24	314	0.156381
	25	132	0.0896927		25	48	0.169246		25	48	0.170811		25	312	0.161743		25	312	0.168838
	26	130	0.0960676		26	50	0.182055		26	50	0.183722		26	310	0.174345		26	310	0.181643
	27	128	0.102571		27	52	0.195218		27	52	0.196975		27	308	0.187305		27	308	0.194779
	28	126	0.109193		28	54	0.208719		28	54	0.210554		28	306	0.200604		28	306	0.208227
	29	124	0.115925		29	56	0.222539		29	56	0.224441		29	304	0.214228		29	304	0.22197
	30	122	0.122755		30	58	0.236661		30	58	0.238617		30	302	0.228159		30	302	0.235989
	31	120	0.129674		31	60	0.251069		31	60	0.253064		31	300	0.242379		31	300	0.250265
	32	118	0.136688		32	62	0.265738		32	62	0.267784		32	298	0.256883		32	298	0.264796
	33	116	0.143788		33	64	0.280649		33	64	0.282758		33	296	0.271653		33	296	0.279562
	34	114	0.150964		34	66	0.295786		34	66	0.297967		34	294	0.286671		34	294	0.294544
	35	112	0.158207		35	68	0.311127		35	68	0.313393		35	292	0.301919		35	292	0.309725
	36	110	0.165506		36	70	0.326654		36	70	0.329017		36	290	0.317378		36	290	0.325083
	37	108	0.172821		37	72	0.342374		37	72	0.34484		37	288	0.333043		37	288	0.340644
	38	106	0.180142		38	74	0.358269		38	74	0.360844		38	286	0.348893		38	286	0.356387
	39	104	0.18746		39	76	0.374318		39	76	0.377009		39	284	0.364911		39	284	0.372295
	40	102	0.194767		40	78	0.390502		40	78	0.393316		40	282	0.381077		40	282	0.388348
	41	100	0.202053		41	80	0.406802		41	80	0.409745		41	280	0.397372		41	280	0.404527
	42	98	0.209365		42	82	0.423226		42	82	0.426231		42	278	0.413788		42	278	0.420847
	43	96	0.216692		43	84	0.439754		43	84	0.442755		43	276	0.430307		43	276	0.437287
	44	94	0.224026		44	86	0.456367		44	86	0.459297		44	274	0.446908		44	274	0.453829
	45	92	0.231359		45	88	0.473044		45	88	0.475835		45	272	0.463572		45	272	0.470453
	46	90	0.23868		46	90	0.489765		46	90	0.49235		46	270	0.480277		46	270	0.48714
	47	88	0.245992		47	92	0.506511		47	92	0.508882		47	268	0.497051		47	268	0.503834
	48	86	0.253285		48	94	0.52326		48	94	0.525413		48	266	0.513872		48	266	0.520515
	49	84	0.260552		49	96	0.539993		49	96	0.54192		49	264	0.53072		49	264	0.537163
	50	82	0.267782		50	98	0.556689		50	98	0.558384		50	262	0.547576		50	262	0.553756
	51	80	0.274967		51	100	0.573327		51	100	0.574786		51	260	0.564418		51	260	0.570276
	52	78	0.282116		52	102	0.589887		52	102	0.591115		52	258	0.581226		52	258	0.586748
	53	76	0.28922		53	104	0.606348		53	104	0.607351		53	256	0.597979		53	256	0.603151
	54	74	0.29627		54	106	0.62269		54	106	0.623474		54	254	0.614656		54	254	0.619464
	55	72	0.303257		55	108	0.638892		55	108	0.639464		55	252	0.631235		55	252	0.635668
	56	70	0.310173		56	110	0.654934		56	110	0.655301		56	250	0.647696		56	250	0.651741
	57	68	0.317		57	112	0.670835		57	112	0.671013		57	248	0.664024		57	248	0.667668
	58	66	0.323728		58	114	0.686573		58	114	0.686579		58	246	0.680197		58	246	0.68343
	59	64	0.33035		59	116	0.702129		59	116	0.701979		59	244	0.696194		59	244	0.699004
	60	62	0.336858		60	118	0.717481		60	118	0.717192		60	242	0.711994		60	242	0.71437
	61	60	0.343243		61	120	0.732608		61	120	0.732197		61	240	0.727575		61	240	0.729508
	62	58	0.349506		62	122	0.747512		62	122	0.746989		62	238	0.742947		62	238	0.74443
	63	56	0.35564		63	124	0.762172		63	124	0.761548		63	236	0.758088		63	236	0.759115
	64	54	0.361636		64	126	0.776566		64	126	0.775851		64	234	0.772978		64	234	0.773541
	65	52	0.367487		65	128	0.790674		65	128	0.789878		65	232	0.787592		65	232	0.787688
	66	50	0.373185		66	130	0.804474		66	130	0.803609		66	230	0.80191		66	230	0.801534
	67	48	0.378723		67	132	0.817991		67	132	0.817056		67	228	0.815939		67	228	0.815104
	68	46	0.384092		68	134	0.831203		68	134	0.830197		68	226	0.829656		68	226	0.828377
	69	44	0.389287		69	136	0.844087		69	136	0.843011		69	224	0.843038		69	224	0.841329
	70	42	0.394299		70	138	0.856621		70	138	0.855474		70	222	0.856062		70	222	0.853939
	71	40	0.399123		71	140	0.868783		71	140	0.867566		71	220	0.868704		71	220	0.866182
	72	38	0.40376		72	142	0.88055		72	142	0.879273		72	218	0.880918		72	218	0.878064
	73	36	0.408202		73	144	0.8919		73	144	0.890571		73	216	0.892681		73	216	0.889562
	74	34	0.412444		74	146	0.90281		74	146	0.901438		74	214	0.903972		74	214	0.90065
	75	32	0.416479		75	148	0.913256		75	148	0.91185		75	212	0.914767		75	212	0.911304
	76	30	0.420299		76	150	0.923218		76	150	0.921786		76	210	0.925044		76	210	0.921497
	77	28	0.423901		77	152	0.932702		77	152	0.931287		77	208	0.934726		77	208	0.931205
	78	26	0.427277		78	154	0.941684		78	154	0.940325		78	206	0.943797		78	206	0.940401
	79	24	0.430423		79	156	0.950139		79	156	0.948872		79	204	0.952242		79	204	0.949058
	80	22	0.433332		80	158	0.95804		80	158	0.956897		80	202	0.960046		80	202	0.957151
	81	20	0.435999		81	160	0.965361		81	160	0.96437		81	200	0.967195		81	200	0.964651
	82	18	0.438419		82	162	0.972043		82	162	0.971207		82	198	0.97367		82	198	0.971494
	83	16	0.440587		83	164	0.978064		83	164	0.977382		83	196	0.979459		83	196	0.977657
	84	14	0.442499		84	166	0.983403		84	166	0.982872		84	194	0.984553		84	194	0.983121
	85	12	0.444149		85	168	0.98804		85	168	0.987652		85	192	0.988941		85	192	0.987863
	86	10	0.445534		86	170	0.991954		86	170	0.991697		86	190	0.992615		86	190	0.991864
	87	8	0.446647		87	172	0.995129		87	172	0.994975		87	188	0.995563		87	188	0.995092
	88	6	0.447486		88	174	0.997543		88	174	0.997467		88	186	0.997778		88	186	0.997533
	89	4	0.448047		89	176	0.999174		89	176	0.999149		89	184	0.999259		89	184	0.999174
	90	2	0.448329		90	178	1		90	178	1		90	182	1		90	182	1
	91	0	0.448329		91	180	1		91	180	1		91	180	1		91	180	1
	92	358	0.448615
	93	356	0.449187
	94	354	0.450043
	95	352	0.451183
	96	350	0.452606
	97	348	0.454316
	98	346	0.456313
	99	344	0.458598
	100	342	0.461169
	101	340	0.464027
	102	338	0.46717
	103	336	0.470599
	104	334	0.47431
	105	332	0.478302
	106	330	0.482573
	107	328	0.487123
	108	326	0.491951
	109	324	0.497053
	110	322	0.502425
	111	320	0.508064
	112	318	0.513965
	113	316	0.520121
	114	314	0.526528
	115	312	0.533182
	116	310	0.540075
	117	308	0.547188
	118	306	0.554512
	119	304	0.56204
	120	302	0.569764
	121	300	0.577676
	122	298	0.58575
	123	296	0.593975
	124	294	0.602343
	125	292	0.610844
	126	290	0.619466
	127	288	0.628212
	128	286	0.637071
	129	284	0.646033
	130	282	0.655087
	131	280	0.664223
	132	278	0.673443
	133	276	0.682735
	134	274	0.692088
	135	272	0.701492
	136	270	0.710936
	137	268	0.720417
	138	266	0.729923
	139	264	0.739444
	140	262	0.748967
	141	260	0.758481
	142	258	0.767992
	143	256	0.777488
	144	254	0.786958
	145	252	0.796389
	146	250	0.805769
	147	248	0.815073
	148	246	0.824289
	149	244	0.833403
	150	242	0.842405
	151	240	0.851282
	152	238	0.860043
	153	236	0.868675
	154	234	0.877167
	155	232	0.885504
	156	230	0.893675
	157	228	0.901634
	158	226	0.909369
	159	224	0.91687
	160	222	0.924125
	161	220	0.931123
	162	218	0.937826
	163	216	0.944226
	164	214	0.950314
	165	212	0.956083
	166	210	0.961527
	167	208	0.96663
	168	206	0.971388
	169	204	0.975796
	170	202	0.979849
	171	200	0.983544
	172	198	0.986862
	173	196	0.989804
	174	194	0.99237
	175	192	0.994562
	176	190	0.996382
	177	188	0.997834
	178	186	0.998919
	179	184	0.999641
	180	182	1
	181	180	1

## Sheet: T04
	Table 000 (Complete Arc)				Table 324 (Partial Arc)				Table 288 (Partial Arc)				Table 036 (Partial Arc)				Table 072 (Partial Arc)
	CP	Gantry	Meterset		CP	Gantry	Meterset		CP	Gantry	Meterset		CP	Gantry	Meterset		CP	Gantry	Meterset
	1	180	0		1	0	0		1	0	0		1	0	0		1	0	0
	2	178	0.000266006		2	2	0.000772179		2	2	0.000839612		2	358	0.000851386		2	358	0.000855764
	3	176	0.000797887		3	4	0.00230938		3	4	0.00250541		3	356	0.0025296		3	356	0.00254784
	4	174	0.00159519		4	6	0.0046036		4	6	0.00498327		4	354	0.00501009		4	354	0.00505637
	5	172	0.00265713		5	8	0.007646		5	8	0.00825835		5	352	0.00826829		5	352	0.00836114
	6	170	0.00398261		6	10	0.0114269		6	10	0.0123152		6	350	0.0122796		6	350	0.0124415
	7	168	0.00558357		7	12	0.0159382		7	12	0.0171101		7	348	0.0170107		7	348	0.0172474
	8	166	0.00746294		8	14	0.0211693		8	14	0.0226186		8	346	0.0224347		8	346	0.0227495
	9	164	0.00962337		9	16	0.0271088		9	16	0.0288162		9	344	0.028525		9	344	0.0289195
	10	162	0.0120673		10	18	0.0337448		10	18	0.0356784		10	342	0.0352551		10	342	0.035729
	11	160	0.0147969		11	20	0.0410643		11	20	0.0431807		11	340	0.0425991		11	340	0.0431503
	12	158	0.017799		12	22	0.049019		12	22	0.0512697		12	338	0.0505309		12	338	0.0511526
	13	156	0.0210724		13	24	0.0575894		13	24	0.0599176		13	336	0.0590249		13	336	0.0597086
	14	154	0.0246153		14	26	0.0667558		14	26	0.0690972		14	334	0.0680558		14	334	0.0687913
	15	152	0.0284257		15	28	0.076498		15	28	0.0787817		15	332	0.0775983		15	332	0.0783742
	16	150	0.0325011		16	30	0.0867956		16	30	0.0889446		16	330	0.0876275		16	330	0.0884312
	17	148	0.0368525		17	32	0.0976127		17	32	0.0995774		17	328	0.0981187		17	328	0.0989408
	18	146	0.0414785		18	34	0.108927		18	34	0.110655		18	326	0.109047		18	326	0.109878
	19	144	0.0463777		19	36	0.120716		19	36	0.122154		19	324	0.120389		19	324	0.121218
	20	142	0.0515482		20	38	0.132958		20	38	0.134049		20	322	0.132121		20	322	0.132935
	21	140	0.0569878		21	40	0.14563		21	40	0.146317		21	320	0.144217		21	320	0.145007
	22	138	0.0626963		22	42	0.158703		22	42	0.158959		22	318	0.15668		22	318	0.157452
	23	136	0.068671		23	44	0.172155		23	44	0.17195		23	316	0.169486		23	316	0.170246
	24	134	0.074909		24	46	0.185963		24	46	0.18527		24	314	0.182613		24	314	0.183368
	25	132	0.081407		25	48	0.200104		25	48	0.198896		25	312	0.196039		25	312	0.196796
	26	130	0.0881615		26	50	0.214555		26	50	0.212804		26	310	0.209741		26	310	0.210507
	27	128	0.0951506		27	52	0.229305		27	52	0.226999		27	308	0.223738		27	308	0.224496
	28	126	0.102369		28	54	0.244334		28	54	0.241461		28	306	0.23801		28	306	0.23874
	29	124	0.10981		29	56	0.259617		29	56	0.256166		29	304	0.252535		29	304	0.253219
	30	122	0.117467		30	58	0.275133		30	58	0.271093		30	302	0.267293		30	302	0.26791
	31	120	0.125334		31	60	0.29086		31	60	0.286222		31	300	0.282261		31	300	0.282794
	32	118	0.133396		32	62	0.306775		32	62	0.301586		32	298	0.297458		32	298	0.297895
	33	116	0.141646		33	64	0.322857		33	64	0.317163		33	296	0.312862		33	296	0.313193
	34	114	0.150076		34	66	0.339083		34	66	0.332934		34	294	0.328453		34	294	0.328667
	35	112	0.158677		35	68	0.355432		35	68	0.348879		35	292	0.34421		35	292	0.344298
	36	110	0.16744		36	70	0.371882		36	70	0.364975		36	290	0.360114		36	290	0.360065
	37	108	0.176278		37	72	0.388451		37	72	0.381221		37	288	0.37616		37	288	0.37599
	38	106	0.185179		38	74	0.405119		38	74	0.397594		38	286	0.392328		38	286	0.392054
	39	104	0.194132		39	76	0.421864		39	76	0.414075		39	284	0.408597		39	284	0.408235
	40	102	0.203127		40	78	0.438665		40	78	0.430643		40	282	0.424947		40	282	0.424515
	41	100	0.21215		41	80	0.455501		41	80	0.447277		41	280	0.441357		41	280	0.440873
	42	98	0.221276		42	82	0.472397		42	82	0.463929		42	278	0.457837		42	278	0.457332
	43	96	0.230493		43	84	0.489333		43	84	0.480576		43	276	0.474364		43	276	0.473874
	44	94	0.239792		44	86	0.506287		44	86	0.4972		44	274	0.490919		44	274	0.490477
	45	92	0.249162		45	88	0.52324		45	88	0.51378		45	272	0.507483		45	272	0.507121
	46	90	0.258592		46	90	0.540171		46	90	0.530297		46	270	0.524033		46	270	0.523787
	47	88	0.268042		47	92	0.557064		47	92	0.546781		47	268	0.540596		47	268	0.540432
	48	86	0.2775		48	94	0.573901		48	94	0.563213		48	266	0.557152		48	266	0.557035
	49	84	0.286955		49	96	0.590661		49	96	0.579572		49	264	0.573679		49	264	0.573576
	50	82	0.296395		50	98	0.607323		50	98	0.59584		50	262	0.590158		50	262	0.590035
	51	80	0.305808		51	100	0.623869		51	100	0.611996		51	260	0.606569		51	260	0.606393
	52	78	0.315214		52	102	0.640251		52	102	0.628026		52	258	0.62288		52	258	0.62264
	53	76	0.3246		53	104	0.656453		53	104	0.643911		53	256	0.639071		53	256	0.638757
	54	74	0.333954		54	106	0.672455		54	106	0.659633		54	254	0.655122		54	254	0.654724
	55	72	0.343265		55	108	0.688239		55	108	0.675172		55	252	0.671014		55	252	0.670521
	56	70	0.352521		56	110	0.703788		56	110	0.69051		56	250	0.686727		56	250	0.686129
	57	68	0.3617		57	112	0.719077		57	112	0.705695		57	248	0.702241		57	248	0.70155
	58	66	0.370792		58	114	0.734091		58	114	0.720707		58	246	0.717538		58	246	0.716765
	59	64	0.379784		59	116	0.748812		59	116	0.735527		59	244	0.732597		59	244	0.731754
	60	62	0.388664		60	118	0.763225		60	118	0.750135		60	242	0.747402		60	242	0.746499
	61	60	0.39742		61	120	0.777315		61	120	0.764513		61	240	0.761933		61	240	0.760981
	62	58	0.406056		62	122	0.791102		62	122	0.778616		62	238	0.776191		62	238	0.775186
	63	56	0.41456		63	124	0.80457		63	124	0.792426		63	236	0.790159		63	236	0.789096
	64	54	0.422921		64	126	0.817703		64	126	0.805927		64	234	0.803818		64	234	0.802694
	65	52	0.431124		65	128	0.830486		65	128	0.819099		65	232	0.81715		65	232	0.81596
	66	50	0.439159		66	130	0.842903		66	130	0.831927		66	230	0.830137		66	230	0.828879
	67	48	0.447004		67	132	0.854935		67	132	0.844397		67	228	0.842758		67	228	0.841463
	68	46	0.454648		68	134	0.866569		68	134	0.856492		68	226	0.854996		68	226	0.853694
	69	44	0.462078		69	136	0.877791		69	136	0.868197		69	224	0.866835		69	224	0.865554
	70	42	0.469283		70	138	0.88859		70	138	0.879495		70	222	0.878259		70	222	0.877026
	71	40	0.476251		71	140	0.898951		71	140	0.890371		71	220	0.889252		71	220	0.888092
	72	38	0.482966		72	142	0.908832		72	142	0.900803		72	218	0.899803		72	218	0.898713
	73	36	0.489418		73	144	0.918224		73	144	0.910777		73	216	0.909898		73	216	0.908875
	74	34	0.495594		74	146	0.92712		74	146	0.920278		74	214	0.919523		74	214	0.918562
	75	32	0.501484		75	148	0.935513		75	148	0.929295		75	212	0.928663		75	212	0.927761
	76	30	0.507077		76	150	0.943399		76	150	0.937815		76	210	0.937305		76	210	0.93646
	77	28	0.512334		77	152	0.950806		77	152	0.945837		77	208	0.945437		77	208	0.94465
	78	26	0.517248		78	154	0.957724		78	154	0.953348		78	206	0.953046		78	206	0.95232
	79	24	0.521812		79	156	0.964146		79	156	0.960338		79	204	0.960121		79	204	0.959456
	80	22	0.52602		80	158	0.970062		80	158	0.966794		80	202	0.966652		80	202	0.966047
	81	20	0.529866		81	160	0.975466		81	160	0.972704		81	200	0.972627		81	200	0.972081
	82	18	0.533328		82	162	0.980343		82	162	0.978066		82	198	0.978035		82	198	0.977559
	83	16	0.536405		83	164	0.984689		83	164	0.982867		83	196	0.982868		83	196	0.982468
	84	14	0.539095		84	166	0.988498		84	166	0.987098		84	194	0.987117		84	194	0.986797
	85	12	0.541399		85	168	0.991769		85	168	0.990748		85	192	0.990776		85	192	0.990534
	86	10	0.543316		86	170	0.994498		86	170	0.99381		86	190	0.993837		86	190	0.993671
	87	8	0.544846		87	172	0.996691		87	172	0.996273		87	188	0.996295		87	188	0.996192
	88	6	0.54599		88	174	0.998341		88	174	0.99813		88	186	0.998144		88	186	0.998091
	89	4	0.546751		89	176	0.999446		89	176	0.999375		89	184	0.99938		89	184	0.999362
	90	2	0.547129		90	178	1		90	178	1		90	182	1		90	182	1
	91	0	0.547129		91	180	1		91	180	1		91	180	1		91	180	1
	92	358	0.547493
	93	356	0.548221
	94	354	0.549311
	95	352	0.550764
	96	350	0.552576
	97	348	0.554716
	98	346	0.557172
	99	344	0.559934
	100	342	0.562989
	101	340	0.566327
	102	338	0.569925
	103	336	0.573773
	104	334	0.577858
	105	332	0.582167
	106	330	0.586689
	107	328	0.591425
	108	326	0.596364
	109	324	0.601495
	110	322	0.606808
	111	320	0.612292
	112	318	0.617952
	113	316	0.623779
	114	314	0.629763
	115	312	0.635894
	116	310	0.642162
	117	308	0.64857
	118	306	0.655108
	119	304	0.661768
	120	302	0.668538
	121	300	0.675411
	122	298	0.682388
	123	296	0.689462
	124	294	0.696622
	125	292	0.70386
	126	290	0.711165
	127	288	0.718537
	128	286	0.725966
	129	284	0.733443
	130	282	0.740959
	131	280	0.748503
	132	278	0.756079
	133	276	0.763676
	134	274	0.771285
	135	272	0.778896
	136	270	0.786502
	137	268	0.794103
	138	266	0.80169
	139	264	0.809254
	140	262	0.816785
	141	260	0.824275
	142	258	0.831717
	143	256	0.839102
	144	254	0.846421
	145	252	0.853665
	146	250	0.860825
	147	248	0.867876
	148	246	0.874812
	149	244	0.881623
	150	242	0.888302
	151	240	0.894841
	152	238	0.901247
	153	236	0.907512
	154	234	0.913627
	155	232	0.919586
	156	230	0.92538
	157	228	0.931002
	158	226	0.936443
	159	224	0.941698
	160	222	0.94676
	161	220	0.951622
	162	218	0.956278
	163	216	0.960721
	164	214	0.964946
	165	212	0.968949
	166	210	0.972724
	167	208	0.976276
	168	206	0.979598
	169	204	0.982686
	170	202	0.985535
	171	200	0.988141
	172	198	0.990495
	173	196	0.992595
	174	194	0.994439
	175	192	0.996023
	176	190	0.997346
	177	188	0.998406
	178	186	0.999203
	179	184	0.999734
	180	182	1
	181	180	1

## Sheet: T05
	Table 000 (Complete Arc)				Table 324 (Partial Arc)				Table 288 (Partial Arc)				Table 036 (Partial Arc)				Table 072 (Partial Arc)
	CP	Gantry	Meterset		CP	Gantry	Meterset		CP	Gantry	Meterset		CP	Gantry	Meterset		CP	Gantry	Meterset
	1	180	0		1	0	0		1	0	0		1	0	0		1	0	0
	2	178	0.000265549		2	2	0.000854584		2	2	0.000856997		2	358	0.000769518		2	358	0.000831244
	3	176	0.000794402		3	4	0.00253652		3	4	0.00254978		3	356	0.00230062		3	356	0.0024796
	4	174	0.00158402		4	6	0.00501881		4	6	0.00505684		4	354	0.00458454		4	354	0.00493029
	5	172	0.00263158		5	8	0.00827466		5	8	0.00835644		5	352	0.00761173		5	352	0.00816787
	6	170	0.00393395		6	10	0.0122775		6	10	0.0124266		6	350	0.0113718		6	350	0.0121763
	7	168	0.00549833		7	12	0.0170031		7	12	0.017227		7	348	0.0158605		7	348	0.0169185
	8	166	0.00732452		8	14	0.0224259		8	14	0.0227304		8	346	0.0210678		8	346	0.0223715
	9	164	0.00941198		9	16	0.0285204		9	16	0.0289099		9	344	0.0269832		9	344	0.0285123
	10	162	0.0117599		10	18	0.0352612		10	18	0.0357387		10	342	0.0335954		10	342	0.0353175
	11	160	0.014367		11	20	0.0426231		11	20	0.0431902		11	340	0.0408922		11	340	0.042764
	12	158	0.0172184		12	22	0.050581		12	22	0.0512208		12	338	0.0488219		12	338	0.0507922
	13	156	0.0203099		13	24	0.05911		13	24	0.0598025		13	336	0.057365		13	336	0.0593746
	14	154	0.023637		14	26	0.0681852		14	26	0.068908		14	334	0.0665019		14	334	0.0684841
	15	152	0.027195		15	28	0.077782		15	28	0.0785103		15	332	0.0762124		15	332	0.0780939
	16	150	0.0309788		16	30	0.0878759		16	30	0.0885828		16	330	0.0864761		16	330	0.0881778
	17	148	0.0349877		17	32	0.0984383		17	32	0.0991334		17	328	0.0972521		17	328	0.0987361
	18	146	0.0392165		18	34	0.109445		18	34	0.110138		18	326	0.108518		18	326	0.109745
	19	144	0.0436599		19	36	0.120871		19	36	0.121574		19	324	0.120251		19	324	0.12118
	20	142	0.0483123		20	38	0.132693		20	38	0.133417		20	322	0.132428		20	322	0.133019
	21	140	0.053168		21	40	0.144886		21	40	0.145644		21	320	0.145027		21	320	0.145236
	22	138	0.0582245		22	42	0.157463		22	42	0.158241		22	318	0.157996		22	318	0.157815
	23	136	0.0634758		23	44	0.170399		23	44	0.171186		23	316	0.171311		23	316	0.170732
	24	134	0.0689157		24	46	0.183673		24	46	0.184455		24	314	0.184949		24	314	0.183963
	25	132	0.0745376		25	48	0.197263		25	48	0.198027		25	312	0.198886		25	312	0.197487
	26	130	0.0803348		26	50	0.211147		26	50	0.211879		26	310	0.213099		26	310	0.211281
	27	128	0.0862983		27	52	0.225344		27	52	0.226025		27	308	0.227602		27	308	0.22536
	28	126	0.0924207		28	54	0.239835		28	54	0.240444		28	306	0.242372		28	306	0.239701
	29	124	0.0986946		29	56	0.254597		29	56	0.255113		29	304	0.257388		29	304	0.254284
	30	122	0.105112		30	58	0.269609		30	58	0.270012		30	302	0.272627		30	302	0.269088
	31	120	0.111666		31	60	0.284852		31	60	0.28512		31	300	0.288069		31	300	0.28409
	32	118	0.118351		32	62	0.300303		32	62	0.300452		32	298	0.303715		32	298	0.299292
	33	116	0.125157		33	64	0.315942		33	64	0.315989		33	296	0.319545		33	296	0.314673
	34	114	0.132078		34	66	0.331747		34	66	0.331709		34	294	0.335538		34	294	0.330212
	35	112	0.139105		35	68	0.347697		35	68	0.347593		35	292	0.351672		35	292	0.345888
	36	110	0.146229		36	70	0.363772		36	70	0.363618		36	290	0.367926		36	290	0.361681
	37	108	0.153403		37	72	0.37999		37	72	0.379798		37	288	0.384304		37	288	0.377637
	38	106	0.160618		38	74	0.396331		38	74	0.396113		38	286	0.400787		38	286	0.393736
	39	104	0.167864		39	76	0.412773		39	76	0.412541		39	284	0.417352		39	284	0.409957
	40	102	0.175133		40	78	0.429297		40	78	0.429063		40	282	0.43398		40	282	0.426282
	41	100	0.182415		41	80	0.445882		41	80	0.445657		41	280	0.450649		41	280	0.442689
	42	98	0.18975		42	82	0.462542		42	82	0.46227		42	278	0.467371		42	278	0.459187
	43	96	0.19713		43	84	0.479255		43	84	0.478881		43	276	0.484126		43	276	0.475756
	44	94	0.204545		44	86	0.496003		44	86	0.49547		44	274	0.500894		44	274	0.492376
	45	92	0.211987		45	88	0.512764		45	88	0.512017		45	272	0.517653		45	272	0.509026
	46	90	0.219447		46	90	0.529518		46	90	0.528502		46	270	0.534383		46	270	0.525687
	47	88	0.226922		47	92	0.54625		47	92	0.544961		47	268	0.55111		47	268	0.542337
	48	86	0.234401		48	94	0.56294		48	94	0.561373		48	266	0.567812		48	266	0.558957
	49	84	0.241876		49	96	0.579567		49	96	0.577719		49	264	0.58447		49	264	0.575526
	50	82	0.249337		50	98	0.596113		50	98	0.593979		50	262	0.601064		50	262	0.592024
	51	80	0.256777		51	100	0.612556		51	100	0.610134		51	260	0.617572		51	260	0.608431
	52	78	0.264203		52	102	0.62887		52	102	0.626173		52	258	0.633955		52	258	0.624716
	53	76	0.271608		53	104	0.645038		53	104	0.642079		53	256	0.650195		53	256	0.640859
	54	74	0.278981		54	106	0.661038		54	106	0.657831		54	254	0.666271		54	254	0.656841
	55	72	0.286313		55	108	0.676852		55	108	0.673411		55	252	0.682165		55	252	0.672642
	56	70	0.293595		56	110	0.692462		56	110	0.688799		56	250	0.697856		56	250	0.688243
	57	68	0.30081		57	112	0.707858		57	112	0.704023		57	248	0.713303		57	248	0.703647
	58	66	0.307948		58	114	0.723023		58	114	0.719063		58	246	0.728487		58	246	0.718835
	59	64	0.314999		59	116	0.737937		59	116	0.7339		59	244	0.743392		59	244	0.733789
	60	62	0.321955		60	118	0.752584		60	118	0.748514		60	242	0.758001		60	242	0.748489
	61	60	0.328805		61	120	0.766945		61	120	0.762887		61	240	0.772297		61	240	0.762917
	62	58	0.33556		62	122	0.781003		62	122	0.776994		62	238	0.786313		62	238	0.77707
	63	56	0.342208		63	124	0.794742		63	124	0.790818		63	236	0.80003		63	236	0.790931
	64	54	0.348741		64	126	0.808144		64	126	0.80434		64	234	0.813431		64	234	0.80448
	65	52	0.355148		65	128	0.821194		65	128	0.817541		65	232	0.826498		65	232	0.8177
	66	50	0.361421		66	130	0.833875		66	130	0.830406		66	230	0.839217		66	230	0.830575
	67	48	0.367554		67	132	0.846203		67	132	0.842915		67	228	0.851531		67	228	0.843109
	68	46	0.373538		68	134	0.85816		68	134	0.855053		68	226	0.863429		68	226	0.855284
	69	44	0.379363		69	136	0.869731		69	136	0.866802		69	224	0.874896		69	224	0.867082
	70	42	0.385019		70	138	0.880899		70	138	0.878147		70	222	0.885921		70	222	0.878488
	71	40	0.390496		71	140	0.89165		71	140	0.889072		71	220	0.896492		71	220	0.889484
	72	38	0.395801		72	142	0.901957		72	142	0.89956		72	218	0.906586		72	218	0.900035
	73	36	0.400922		73	144	0.911808		73	144	0.909598		73	216	0.916194		73	216	0.910126
	74	34	0.405849		74	146	0.92119		74	146	0.919171		74	214	0.925307		74	214	0.919743
	75	32	0.410572		75	148	0.930089		75	148	0.928264		75	212	0.933917		75	212	0.928874
	76	30	0.41508		76	150	0.938495		76	150	0.936865		76	210	0.942017		76	210	0.937504
	77	28	0.419376		77	152	0.946418		77	152	0.944972		77	208	0.949623		77	208	0.945616
	78	26	0.423448		78	154	0.953844		78	154	0.952571		78	206	0.956724		78	206	0.953199
	79	24	0.427283		79	156	0.960761		79	156	0.959649		79	204	0.963313		79	204	0.960243
	80	22	0.430871		80	158	0.967155		80	158	0.966193		80	202	0.969382		80	202	0.966737
	81	20	0.434198		81	160	0.973016		81	160	0.972192		81	200	0.974922		81	200	0.972672
	82	18	0.437243		82	162	0.978327		82	162	0.977638		82	198	0.979921		82	198	0.978053
	83	16	0.439996		83	164	0.983077		83	164	0.982521		83	196	0.984373		83	196	0.982868
	84	14	0.442445		84	166	0.987258		84	166	0.986827		84	194	0.988275		84	194	0.987107
	85	12	0.444578		85	168	0.990861		85	168	0.990548		85	192	0.991623		85	192	0.990763
	86	10	0.446384		86	170	0.99388		86	170	0.99367		86	190	0.994415		86	190	0.993827
	87	8	0.447844		87	172	0.996312		87	172	0.996186		87	188	0.99665		87	188	0.996288
	88	6	0.448949		88	174	0.998148		88	174	0.998085		88	186	0.998325		88	186	0.99814
	89	4	0.449692		89	176	0.99938		89	176	0.999359		89	184	0.999442		89	184	0.999379
	90	2	0.450067		90	178	1		90	178	1		90	182	1		90	182	1
	91	0	0.450067		91	180	1		91	180	1		91	180	1		91	180	1
	92	358	0.450453
	93	356	0.451225
	94	354	0.452382
	95	352	0.453922
	96	350	0.455843
	97	348	0.45815
	98	346	0.460843
	99	344	0.463921
	100	342	0.467384
	101	340	0.471228
	102	338	0.475439
	103	336	0.48001
	104	334	0.484938
	105	332	0.490214
	106	330	0.495834
	107	328	0.501759
	108	326	0.507978
	109	324	0.51448
	110	322	0.521255
	111	320	0.528291
	112	318	0.535555
	113	316	0.543034
	114	314	0.550716
	115	312	0.558588
	116	310	0.566637
	117	308	0.574851
	118	306	0.583218
	119	304	0.591724
	120	302	0.600358
	121	300	0.609107
	122	298	0.617984
	123	296	0.626978
	124	294	0.636075
	125	292	0.645265
	126	290	0.654535
	127	288	0.663882
	128	286	0.673293
	129	284	0.682758
	130	282	0.692264
	131	280	0.7018
	132	278	0.711366
	133	276	0.720951
	134	274	0.730544
	135	272	0.740132
	136	270	0.749704
	137	268	0.759239
	138	266	0.768727
	139	264	0.778157
	140	262	0.787516
	141	260	0.796794
	142	258	0.805997
	143	256	0.815114
	144	254	0.824134
	145	252	0.833046
	146	250	0.84184
	147	248	0.850456
	148	246	0.858884
	149	244	0.867119
	150	242	0.875153
	151	240	0.882978
	152	238	0.890591
	153	236	0.897986
	154	234	0.905157
	155	232	0.912098
	156	230	0.918803
	157	228	0.925256
	158	226	0.931454
	159	224	0.937393
	160	222	0.943069
	161	220	0.948481
	162	218	0.953625
	163	216	0.958499
	164	214	0.963101
	165	212	0.96743
	166	210	0.971485
	167	208	0.975279
	168	206	0.978809
	169	204	0.982073
	170	202	0.985069
	171	200	0.987795
	172	198	0.990247
	173	196	0.992424
	174	194	0.994327
	175	192	0.995954
	176	190	0.997307
	177	188	0.998387
	178	186	0.999195
	179	184	0.999732
	180	182	1
	181	180	1

## Sheet: T06
	Table 000 (Complete Arc)				Table 324 (Partial Arc)				Table 288 (Partial Arc)				Table 036 (Partial Arc)				Table 072 (Partial Arc)
	CP	Gantry	Meterset		CP	Gantry	Meterset		CP	Gantry	Meterset		CP	Gantry	Meterset		CP	Gantry	Meterset
	1	180	0		1	0	0		1	0	0		1	0	0		1	0	0
	2	178	0.000433413		2	2	0.000519337		2	2	0.000544139		2	358	0.000519082		2	358	0.000549312
	3	176	0.00130276		3	4	0.00155597		3	4	0.00163101		3	356	0.00155591		3	356	0.001645
	4	174	0.00261007		4	6	0.00310723		4	6	0.00325855		4	354	0.00310852		4	354	0.0032835
	5	172	0.00435685		5	8	0.00516983		5	8	0.00542402		5	352	0.00517432		5	352	0.00546057
	6	170	0.00654408		6	10	0.00773989		6	10	0.00812407		6	350	0.0077501		6	350	0.00817137
	7	168	0.00915515		7	12	0.0108181		7	12	0.0113547		7	348	0.0108404		7	348	0.0114193
	8	166	0.0121844		8	14	0.0144011		8	14	0.0151112		8	346	0.0144435		8	346	0.0152011
	9	164	0.0156256		9	16	0.0184847		9	16	0.0193883		9	344	0.0185572		9	344	0.0195128
	10	162	0.0194723		10	18	0.0230645		10	18	0.0241801		10	342	0.0231785		10	342	0.0243501
	11	160	0.0237173		11	20	0.0281351		11	20	0.02948		11	340	0.0283038		11	340	0.0297076
	12	158	0.0283077		12	22	0.0336907		12	22	0.0352889		12	338	0.0339329		12	338	0.0355756
	13	156	0.0332293		13	24	0.0397248		13	24	0.0416003		13	336	0.0400616		13	336	0.0419468
	14	154	0.0384681		14	26	0.0462305		14	26	0.0484072		14	334	0.0466851		14	334	0.0488136
	15	152	0.0440098		15	28	0.0532001		15	28	0.055702		15	332	0.0537982		15	332	0.0561676
	16	150	0.0498405		16	30	0.0606254		16	30	0.0634765		16	330	0.0613948		16	330	0.0639998
	17	148	0.0559331		17	32	0.068503		17	32	0.0717162		17	328	0.0694628		17	328	0.0723063
	18	146	0.062273		18	34	0.0768243		18	34	0.080411		18	326	0.0779942		18	326	0.0810777
	19	144	0.0688458		19	36	0.0855801		19	36	0.0895505		19	324	0.0869807		19	324	0.090304
	20	142	0.0756372		20	38	0.0947604		20	38	0.0991234		20	322	0.096413		20	322	0.0999744
	21	140	0.0826333		21	40	0.104355		21	40	0.109118		21	320	0.106282		21	320	0.110078
	22	138	0.0897842		22	42	0.114381		22	42	0.119522		22	318	0.11658		22	318	0.12061
	23	136	0.0970757		23	44	0.124828		23	44	0.130324		23	316	0.127298		23	316	0.131559
	24	134	0.104494		24	46	0.135688		24	46	0.141509		24	314	0.138423		24	314	0.142912
	25	132	0.112026		25	48	0.146949		25	48	0.153064		25	312	0.149946		25	312	0.154658
	26	130	0.119659		26	50	0.158603		26	50	0.164975		26	310	0.161853		26	310	0.166782
	27	128	0.127395		27	52	0.170623		27	52	0.177232		27	308	0.174132		27	308	0.179258
	28	126	0.135221		28	54	0.182999		28	54	0.18982		28	306	0.186769		28	306	0.192071
	29	124	0.143126		29	56	0.195717		29	56	0.202724		29	304	0.199752		29	304	0.205206
	30	122	0.151097		30	58	0.208763		30	58	0.215928		30	302	0.213066		30	302	0.218647
	31	120	0.159123		31	60	0.222123		31	60	0.229417		31	300	0.226696		31	300	0.232377
	32	118	0.167208		32	62	0.235797		32	62	0.243188		32	298	0.240633		32	298	0.246395
	33	116	0.175339		33	64	0.249771		33	64	0.257226		33	296	0.25486		33	296	0.260684
	34	114	0.183506		34	66	0.26403		34	66	0.271514		34	294	0.269363		34	294	0.275229
	35	112	0.191699		35	68	0.278559		35	68	0.286035		35	292	0.284126		35	292	0.29001
	36	110	0.199906		36	70	0.293342		36	70	0.300772		36	290	0.299131		36	290	0.305013
	37	108	0.208145		37	72	0.308364		37	72	0.315718		37	288	0.314362		37	288	0.320218
	38	106	0.216405		38	74	0.323607		38	74	0.330856		38	286	0.329801		38	286	0.335607
	39	104	0.224675		39	76	0.339055		39	76	0.346169		39	284	0.345432		39	284	0.351163
	40	102	0.232946		40	78	0.354691		40	78	0.361637		40	282	0.361235		40	282	0.366867
	41	100	0.241208		41	80	0.370497		41	80	0.377243		41	280	0.377193		41	280	0.3827
	42	98	0.249472		42	82	0.386472		42	82	0.393057		42	278	0.393294		42	278	0.398688
	43	96	0.25773		43	84	0.402599		43	84	0.409063		43	276	0.409517		43	276	0.414814
	44	94	0.265972		44	86	0.41886		44	86	0.425243		44	274	0.425845		44	274	0.431057
	45	92	0.274187		45	88	0.435237		45	88	0.441581		45	272	0.442258		45	272	0.447401
	46	90	0.282366		46	90	0.451709		46	90	0.45806		46	270	0.458736		46	270	0.463824
	47	88	0.290514		47	92	0.468278		47	92	0.474618		47	268	0.475304		47	268	0.480309
	48	86	0.298623		48	94	0.484924		48	94	0.491237		48	266	0.491942		48	266	0.496835
	49	84	0.306683		49	96	0.501627		49	96	0.507897		49	264	0.508632		49	264	0.513383
	50	82	0.314683		50	98	0.518369		50	98	0.524578		50	262	0.525352		50	262	0.529932
	51	80	0.322615		51	100	0.535128		51	100	0.541259		51	260	0.542083		51	260	0.546462
	52	78	0.330455		52	102	0.551904		52	102	0.55794		52	258	0.558792		52	258	0.562965
	53	76	0.338194		53	104	0.568677		53	104	0.574599		53	256	0.575458		53	256	0.579421
	54	74	0.345824		54	106	0.585426		54	106	0.591216		54	254	0.592059		54	254	0.595809
	55	72	0.353336		55	108	0.602131		55	108	0.607769		55	252	0.608575		55	252	0.612107
	56	70	0.360723		56	110	0.618769		56	110	0.624239		56	250	0.624985		56	250	0.628296
	57	68	0.367995		57	112	0.635355		57	112	0.640641		57	248	0.64134		57	248	0.644403
	58	66	0.375144		58	114	0.651864		58	114	0.656953		58	246	0.657618		58	246	0.660407
	59	64	0.382163		59	116	0.668277		59	116	0.673155		59	244	0.673797		59	244	0.676286
	60	62	0.389042		60	118	0.684571		60	118	0.689225		60	242	0.689856		60	242	0.692018
	61	60	0.395775		61	120	0.700723		61	120	0.705139		61	240	0.705772		61	240	0.707583
	62	58	0.402344		62	122	0.716702		62	122	0.720875		62	238	0.721509		62	238	0.723019
	63	56	0.408742		63	124	0.732487		63	124	0.736411		63	236	0.737045		63	236	0.738303
	64	54	0.414963		64	126	0.748054		64	126	0.751723		64	234	0.752357		64	234	0.753413
	65	52	0.421001		65	128	0.763378		65	128	0.766788		65	232	0.76742		65	232	0.768325
	66	50	0.426849		66	130	0.778435		66	130	0.781582		66	230	0.782212		66	230	0.783017
	67	48	0.432511		67	132	0.793276		67	132	0.796113		67	228	0.79678		67	228	0.797469
	68	46	0.437979		68	134	0.807875		68	134	0.810356		68	226	0.811099		68	226	0.811657
	69	44	0.443248		69	136	0.822206		69	136	0.824286		69	224	0.825144		69	224	0.825556
	70	42	0.448313		70	138	0.836241		70	138	0.837878		70	222	0.838888		70	222	0.839141
	71	40	0.453168		71	140	0.849955		71	140	0.851106		71	220	0.852304		71	220	0.852385
	72	38	0.4578		72	142	0.863304		72	142	0.864016		72	218	0.865373		72	218	0.865273
	73	36	0.462205		73	144	0.876261		73	144	0.876578		73	216	0.878064		73	216	0.877777
	74	34	0.466379		74	146	0.888797		74	146	0.888764		74	214	0.890351		74	214	0.889871
	75	32	0.47032		75	148	0.90088		75	148	0.900544		75	212	0.902201		75	212	0.901524
	76	30	0.474024		76	150	0.912481		76	150	0.911886		76	210	0.913586		76	210	0.912707
	77	28	0.477495		77	152	0.92349		77	152	0.922713		77	208	0.9244		77	208	0.923391
	78	26	0.480729		78	154	0.933882		78	154	0.932996		78	206	0.934615		78	206	0.933543
	79	24	0.483723		79	156	0.943629		79	156	0.942701		79	204	0.944205		79	204	0.943133
	80	22	0.486475		80	158	0.952705		80	158	0.951797		80	202	0.953144		80	202	0.952127
	81	20	0.488982		81	160	0.961085		81	160	0.960251		81	200	0.961404		81	200	0.960493
	82	18	0.491247		82	162	0.968704		82	162	0.967965		82	198	0.968925		82	198	0.968133
	83	16	0.493266		83	164	0.975542		83	164	0.974914		83	196	0.975686		83	196	0.975023
	84	14	0.495038		84	166	0.981581		84	166	0.981075		84	194	0.981666		84	194	0.981136
	85	12	0.49656		85	168	0.986803		85	168	0.986423		85	192	0.986847		85	192	0.986449
	86	10	0.497831		86	170	0.991193		86	170	0.990936		86	190	0.991209		86	190	0.990936
	87	8	0.498847		87	172	0.994712		87	172	0.994555		87	188	0.994713		87	188	0.994545
	88	6	0.499608		88	174	0.997354		88	174	0.997275		88	186	0.997351		88	186	0.997265
	89	4	0.500114		89	176	0.999118		89	176	0.999091		89	184	0.999115		89	184	0.999086
	90	2	0.500367		90	178	1		90	178	1		90	182	1		90	182	1
	91	0	0.500367		91	180	1		91	180	1		91	180	1		91	180	1
	92	358	0.50062
	93	356	0.501127
	94	354	0.501887
	95	352	0.502899
	96	350	0.504161
	97	348	0.505673
	98	346	0.507434
	99	344	0.509442
	100	342	0.511694
	101	340	0.514188
	102	338	0.516932
	103	336	0.519923
	104	334	0.52316
	105	332	0.526642
	106	330	0.530365
	107	328	0.534321
	108	326	0.538506
	109	324	0.542916
	110	322	0.547546
	111	320	0.552393
	112	318	0.557456
	113	316	0.56273
	114	314	0.568212
	115	312	0.573896
	116	310	0.579776
	117	308	0.585845
	118	306	0.592095
	119	304	0.598522
	120	302	0.605117
	121	300	0.611875
	122	298	0.618792
	123	296	0.625863
	124	294	0.633078
	125	292	0.640432
	126	290	0.647916
	127	288	0.655513
	128	286	0.663214
	129	284	0.671012
	130	282	0.678897
	131	280	0.686859
	132	278	0.694893
	133	276	0.70299
	134	274	0.711139
	135	272	0.719332
	136	270	0.727558
	137	268	0.735818
	138	266	0.744101
	139	264	0.752398
	140	262	0.760699
	141	260	0.768993
	142	258	0.777281
	143	256	0.785551
	144	254	0.793794
	145	252	0.802
	146	250	0.810157
	147	248	0.818298
	148	246	0.826414
	149	244	0.834494
	150	242	0.842526
	151	240	0.8505
	152	238	0.858412
	153	236	0.86625
	154	234	0.874002
	155	232	0.881656
	156	230	0.8892
	157	228	0.896644
	158	226	0.903973
	159	224	0.911176
	160	222	0.918238
	161	220	0.925145
	162	218	0.93186
	163	216	0.938367
	164	214	0.944654
	165	212	0.950704
	166	210	0.956502
	167	208	0.962001
	168	206	0.967187
	169	204	0.972048
	170	202	0.976571
	171	200	0.980743
	172	198	0.984529
	173	196	0.987923
	174	194	0.990915
	175	192	0.993498
	176	190	0.995666
	177	188	0.997401
	178	186	0.998701
	179	184	0.999567
	180	182	1
	181	180	1

## Sheet: T07
	Table 000 (Complete Arc)				Table 324 (Partial Arc)				Table 288 (Partial Arc)				Table 036 (Partial Arc)				Table 072 (Partial Arc)
	CP	Gantry	Meterset		CP	Gantry	Meterset		CP	Gantry	Meterset		CP	Gantry	Meterset		CP	Gantry	Meterset
	1	180	0		1	0	0		1	0	0		1	0	0		1	0	0
	2	178	0.000308366		2	2	0.000580541		2	2	0.000672458		2	358	0.000741022		2	358	0.000734627
	3	176	0.00092982		3	4	0.00174546		3	4	0.00201538		3	356	0.00220112		3	356	0.00218971
	4	174	0.00186882		4	6	0.00349793		4	6	0.00402597		4	354	0.00435839		4	354	0.00435057
	5	172	0.00312956		5	8	0.00584046		5	8	0.00670061		5	352	0.00719098		5	352	0.00720206
	6	170	0.00471594		6	10	0.00877484		6	10	0.0100349		6	350	0.0106771		6	350	0.0107286
	7	168	0.00662729		7	12	0.0122944		7	12	0.0140133		7	348	0.0147982		7	348	0.0149141
	8	166	0.00886536		8	14	0.016397		8	14	0.0186264		8	346	0.0195335		8	346	0.0197421
	9	164	0.0114316		9	16	0.0210796		9	16	0.0238644		9	344	0.024862		9	344	0.0251958
	10	162	0.014327		10	18	0.0263386		10	18	0.0297165		10	342	0.030763		10	342	0.0312579
	11	160	0.0175524		11	20	0.0321695		11	20	0.0361715		11	340	0.0372155		11	340	0.0379109
	12	158	0.0210965		12	22	0.0385789		12	22	0.0432114		12	338	0.0442352		12	338	0.045134
	13	156	0.024957		13	24	0.0455629		13	24	0.0508228		13	336	0.0518059		13	336	0.0529084
	14	154	0.0291314		14	26	0.0531171		14	26	0.0589915		14	334	0.0599113		14	334	0.0612155
	15	152	0.0336165		15	28	0.0612364		15	28	0.067703		15	332	0.0685344		15	332	0.0700359
	16	150	0.038409		16	30	0.069915		16	30	0.0769422		16	330	0.0776581		16	330	0.0793504
	17	148	0.0435533		17	32	0.079138		17	32	0.0866893		17	328	0.0872681		17	328	0.0891582
	18	146	0.0490522		18	34	0.088897		18	34	0.096928		18	326	0.097347		18	326	0.099441
	19	144	0.0549082		19	36	0.0991831		19	36	0.107641		19	324	0.107877		19	324	0.11018
	20	142	0.0611237		20	38	0.109987		20	38	0.118812		20	322	0.118839		20	322	0.121357
	21	140	0.0677006		21	40	0.121297		21	40	0.130423		21	320	0.130216		21	320	0.132953
	22	138	0.0745918		22	42	0.133066		22	42	0.142435		22	318	0.142013		22	318	0.144952
	23	136	0.0817931		23	44	0.145278		23	44	0.15483		23	316	0.154214		23	316	0.157335
	24	134	0.0892997		24	46	0.157918		24	46	0.167589		24	314	0.166799		24	314	0.170084
	25	132	0.0971064		25	48	0.170971		25	48	0.180691		25	312	0.17975		25	312	0.183177
	26	130	0.105208		26	50	0.184419		26	50	0.194115		26	310	0.19305		26	310	0.196597
	27	128	0.11355		27	52	0.198247		27	52	0.207871		27	308	0.206684		27	308	0.210346
	28	126	0.122124		28	54	0.212437		28	54	0.221937		28	306	0.220633		28	306	0.224406
	29	124	0.130918		29	56	0.226971		29	56	0.236295		29	304	0.234879		29	304	0.238757
	30	122	0.139924		30	58	0.241832		30	58	0.250925		30	302	0.249401		30	302	0.25338
	31	120	0.149131		31	60	0.257002		31	60	0.265807		31	300	0.264181		31	300	0.268255
	32	118	0.158531		32	62	0.272467		32	62	0.280915		32	298	0.279224		32	298	0.283361
	33	116	0.168116		33	64	0.28821		33	64	0.296229		33	296	0.29451		33	296	0.298679
	34	114	0.177873		34	66	0.304211		34	66	0.311728		34	294	0.310022		34	294	0.314188
	35	112	0.187791		35	68	0.320452		35	68	0.327393		35	292	0.325738		35	292	0.329869
	36	110	0.197859		36	70	0.336911		36	70	0.343203		36	290	0.341639		36	290	0.3457
	37	108	0.208022		37	72	0.353539		37	72	0.359167		37	288	0.3577		37	288	0.3617
	38	106	0.218268		38	74	0.370315		38	74	0.375266		38	286	0.373901		38	286	0.37785
	39	104	0.228582		39	76	0.387218		39	76	0.391479		39	284	0.390221		39	284	0.394128
	40	102	0.238954		40	78	0.404227		40	78	0.407786		40	282	0.40664		40	282	0.410516
	41	100	0.249369		41	80	0.42132		41	80	0.424167		41	280	0.423137		41	280	0.426993
	42	98	0.259793		42	82	0.438493		42	82	0.440677		42	278	0.439715		42	278	0.443538
	43	96	0.270213		43	84	0.455724		43	84	0.457295		43	276	0.456354		43	276	0.460131
	44	94	0.280618		44	86	0.472992		44	86	0.474001		44	274	0.473031		44	274	0.476752
	45	92	0.290994		45	88	0.490276		45	88	0.490777		45	272	0.489729		45	272	0.493381
	46	90	0.301329		46	90	0.507555		46	90	0.507601		46	270	0.506425		46	270	0.509997
	47	88	0.31169		47	92	0.524863		47	92	0.524428		47	268	0.523128		47	268	0.526591
	48	86	0.322063		48	94	0.542178		48	94	0.541236		48	266	0.539817		48	266	0.543144
	49	84	0.332436		49	96	0.559479		49	96	0.558007		49	264	0.556471		49	264	0.559635
	50	82	0.342796		50	98	0.576745		50	98	0.574718		50	262	0.573071		50	262	0.576044
	51	80	0.353131		51	100	0.593956		51	100	0.59135		51	260	0.589597		51	260	0.592352
	52	78	0.363401		52	102	0.611089		52	102	0.607901		52	258	0.606032		52	258	0.608571
	53	76	0.373594		53	104	0.628123		53	104	0.62435		53	256	0.622358		53	256	0.624683
	54	74	0.383697		54	106	0.645038		54	106	0.640678		54	254	0.638553		54	254	0.640666
	55	72	0.393698		55	108	0.661811		55	108	0.656864		55	252	0.654598		55	252	0.656501
	56	70	0.403585		56	110	0.678422		56	110	0.672887		56	250	0.670472		56	250	0.672169
	57	68	0.413345		57	112	0.69482		57	112	0.688758		57	248	0.686178		57	248	0.687703
	58	66	0.422966		58	114	0.710983		58	114	0.704456		58	246	0.701694		58	246	0.703083
	59	64	0.432437		59	116	0.726894		59	116	0.719962		59	244	0.717002		59	244	0.718288
	60	62	0.441746		60	118	0.74253		60	118	0.735253		60	242	0.732081		60	242	0.733299
	61	60	0.450881		61	120	0.757875		61	120	0.750311		61	240	0.746911		61	240	0.748095
	62	58	0.459841		62	122	0.7729		62	122	0.765097		62	238	0.761498		62	238	0.762651
	63	56	0.468613		63	124	0.787589		63	124	0.779591		63	236	0.775822		63	236	0.776946
	64	54	0.477186		64	126	0.801923		64	126	0.793775		64	234	0.789863		64	234	0.790961
	65	52	0.48555		65	128	0.815885		65	128	0.807629		65	232	0.803601		65	232	0.804675
	66	50	0.493694		66	130	0.829458		66	130	0.821134		66	230	0.817018		66	230	0.81807
	67	48	0.501577		67	132	0.842607		67	132	0.834294		67	228	0.830106		67	228	0.831154
	68	46	0.509193		68	134	0.855317		68	134	0.847088		68	226	0.842847		68	226	0.843907
	69	44	0.516532		69	136	0.867574		69	136	0.859499		69	224	0.85522		69	224	0.856309
	70	42	0.523586		70	138	0.879364		70	138	0.871506		70	222	0.867207		70	222	0.86834
	71	40	0.530349		71	140	0.890675		71	140	0.883093		71	220	0.878789		71	220	0.879978
	72	38	0.53678		72	142	0.901464		72	142	0.894223		72	218	0.889954		72	218	0.891172
	73	36	0.542877		73	144	0.911722		73	144	0.904879		73	216	0.900683		73	216	0.901903
	74	34	0.548636		74	146	0.921441		74	146	0.915046		74	214	0.910958		74	214	0.912155
	75	32	0.554055		75	148	0.930614		75	148	0.924708		75	212	0.92076		75	212	0.92191
	76	30	0.559133		76	150	0.939234		76	150	0.933852		76	210	0.93007		76	210	0.931154
	77	28	0.563854		77	152	0.947306		77	152	0.942459		77	208	0.938884		77	208	0.939896
	78	26	0.568219		78	154	0.954823		78	154	0.950515		78	206	0.947182		78	206	0.94812
	79	24	0.572231		79	156	0.961779		79	156	0.958009		79	204	0.954946		79	204	0.955806
	80	22	0.57589		80	158	0.968168		80	158	0.964928		80	202	0.962157		80	202	0.962938
	81	20	0.579199		81	160	0.973986		81	160	0.971261		81	200	0.968797		81	200	0.969499
	82	18	0.582166		82	162	0.979218		82	162	0.976979		82	198	0.974848		82	198	0.975462
	83	16	0.584794		83	164	0.983861		83	164	0.982074		83	196	0.980292		83	196	0.980813
	84	14	0.587082		84	166	0.987917		84	166	0.986543		84	194	0.985113		84	194	0.985538
	85	12	0.589035		85	168	0.991386		85	168	0.99038		85	192	0.989292		85	192	0.989623
	86	10	0.590654		86	170	0.99427		86	170	0.993582		86	190	0.992813		86	190	0.993056
	87	8	0.591936		87	172	0.99657		87	172	0.996147		87	188	0.995659		87	188	0.995819
	88	6	0.592887		88	174	0.998289		88	174	0.998073		88	186	0.997816		88	186	0.997902
	89	4	0.593514		89	176	0.999431		89	176	0.999358		89	184	0.999267		89	184	0.999299
	90	2	0.593824		90	178	1		90	178	1		90	182	1		90	182	1
	91	0	0.593824		91	180	1		91	180	1		91	180	1		91	180	1
	92	358	0.59411
	93	356	0.594681
	94	354	0.595538
	95	352	0.596679
	96	350	0.598103
	97	348	0.599786
	98	346	0.601717
	99	344	0.603889
	100	342	0.606293
	101	340	0.608919
	102	338	0.611767
	103	336	0.614828
	104	334	0.618095
	105	332	0.621559
	106	330	0.625213
	107	328	0.629061
	108	326	0.633096
	109	324	0.637311
	110	322	0.641698
	111	320	0.646249
	112	318	0.650969
	113	316	0.655851
	114	314	0.660887
	115	312	0.66607
	116	310	0.671393
	117	308	0.67685
	118	306	0.682434
	119	304	0.688137
	120	302	0.69395
	121	300	0.699868
	122	298	0.705902
	123	296	0.712048
	124	294	0.718296
	125	292	0.724639
	126	290	0.731071
	127	288	0.737573
	128	286	0.744139
	129	284	0.75076
	130	282	0.757428
	131	280	0.764134
	132	278	0.770878
	133	276	0.77765
	134	274	0.784444
	135	272	0.791249
	136	270	0.798059
	137	268	0.804872
	138	266	0.811679
	139	264	0.818472
	140	262	0.825242
	141	260	0.831983
	142	258	0.83869
	143	256	0.845358
	144	254	0.851977
	145	252	0.858539
	146	250	0.865035
	147	248	0.871462
	148	246	0.877813
	149	244	0.884077
	150	242	0.890248
	151	240	0.896317
	152	238	0.902285
	153	236	0.908143
	154	234	0.913884
	155	232	0.919498
	156	230	0.92498
	157	228	0.930327
	158	226	0.935532
	159	224	0.940587
	160	222	0.945485
	161	220	0.950216
	162	218	0.954781
	163	216	0.959171
	164	214	0.963378
	165	212	0.967394
	166	210	0.971212
	167	208	0.974829
	168	206	0.978238
	169	204	0.981429
	170	202	0.984396
	171	200	0.98713
	172	198	0.989622
	173	196	0.991866
	174	194	0.993853
	175	192	0.995577
	176	190	0.997031
	177	188	0.998206
	178	186	0.999097
	179	184	0.999697
	180	182	1
	181	180	1

## Sheet: T08
	Table 000 (Complete Arc)				Table 324 (Partial Arc)				Table 288 (Partial Arc)				Table 036 (Partial Arc)				Table 072 (Partial Arc)
	CP	Gantry	Meterset		CP	Gantry	Meterset		CP	Gantry	Meterset		CP	Gantry	Meterset		CP	Gantry	Meterset
	1	180	0		1	0	0		1	0	0		1	0	0		1	0	0
	2	178	0.000312383		2	2	0.000666666		2	2	0.000697159		2	358	0.000670958		2	358	0.000704751
	3	176	0.00093871		3	4	0.00199675		3	4	0.00208491		3	356	0.00200597		3	356	0.00210502
	4	174	0.00188017		4	6	0.00398621		4	6	0.00415592		4	354	0.00399743		4	354	0.00419088
	5	172	0.0031376		5	8	0.00663023		5	8	0.00690212		5	352	0.00663702		5	352	0.00695175
	6	170	0.00471143		6	10	0.00992321		6	10	0.0103147		6	350	0.00991573		6	350	0.0103764
	7	168	0.00659749		7	12	0.0138624		7	12	0.0143805		7	348	0.0138326		7	348	0.0144493
	8	166	0.00879404		8	14	0.0184417		8	14	0.0190881		8	346	0.0183801		8	346	0.019157
	9	164	0.011299		9	16	0.0236546		9	16	0.0244257		9	344	0.0235498		9	344	0.0244853
	10	162	0.0141098		10	18	0.0294934		10	18	0.0303806		10	342	0.0293327		10	342	0.0304196
	11	160	0.0172236		11	20	0.03595		11	20	0.0369395		11	340	0.0357191		11	340	0.0369449
	12	158	0.0206356		12	22	0.0429962		12	22	0.0440857		12	338	0.0426985		12	338	0.044061
	13	156	0.0243419		13	24	0.0506192		13	24	0.0518043		13	336	0.0502598		13	336	0.0517541
	14	154	0.0283383		14	26	0.0588058		14	26	0.0600801		14	334	0.0583913		14	334	0.06001
	15	152	0.0326202		15	28	0.0675418		15	28	0.0688972		15	332	0.0670806		15	332	0.0688137
	16	150	0.0371825		16	30	0.0768129		16	30	0.0782394		16	330	0.0763147		16	330	0.0781501
	17	148	0.0420005		17	32	0.0865866		17	32	0.08809		17	328	0.0860545		17	328	0.0879866
	18	146	0.0470663		18	34	0.0968458		18	34	0.0984318		18	326	0.0962833		18	326	0.0983053
	19	144	0.0523722		19	36	0.107573		19	36	0.109247		19	324	0.106984		19	324	0.109088
	20	142	0.0579099		20	38	0.11875		20	38	0.120519		20	322	0.118139		20	322	0.120317
	21	140	0.0636711		21	40	0.130359		21	40	0.132228		21	320	0.129731		21	320	0.131972
	22	138	0.0696631		22	42	0.142392		22	42	0.144341		22	318	0.141732		22	318	0.144026
	23	136	0.0758782		23	44	0.15483		23	44	0.156839		23	316	0.154122		23	316	0.156457
	24	134	0.0823084		24	46	0.167655		24	46	0.169701		24	314	0.166882		24	314	0.169247
	25	132	0.0889455		25	48	0.180848		25	48	0.182908		25	312	0.179992		25	312	0.182375
	26	130	0.0957812		26	50	0.19439		26	50	0.196438		26	310	0.193434		26	310	0.195821
	27	128	0.102788		27	52	0.208239		27	52	0.210295		27	308	0.207204		27	308	0.209575
	28	126	0.109956		28	54	0.222373		28	54	0.224459		28	306	0.221282		28	306	0.223618
	29	124	0.117277		29	56	0.236772		29	56	0.238909		29	304	0.23565		29	304	0.237929
	30	122	0.124739		30	58	0.251416		30	58	0.253626		30	302	0.250287		30	302	0.252489
	31	120	0.132332		31	60	0.266285		31	60	0.26859		31	300	0.265173		31	300	0.267275
	32	118	0.140051		32	62	0.2814		32	62	0.283792		32	298	0.280301		32	298	0.282269
	33	116	0.147884		33	64	0.296743		33	64	0.299212		33	296	0.295651		33	296	0.29745
	34	114	0.155822		34	66	0.312293		34	66	0.314829		34	294	0.311202		34	294	0.312798
	35	112	0.163855		35	68	0.32803		35	68	0.330624		35	292	0.326935		35	292	0.328291
	36	110	0.171971		36	70	0.343934		36	70	0.346576		36	290	0.342828		36	290	0.34391
	37	108	0.180161		37	72	0.359985		37	72	0.362684		37	288	0.358895		37	288	0.3597
	38	106	0.188414		38	74	0.376162		38	74	0.378926		38	286	0.375115		38	286	0.375642
	39	104	0.196721		39	76	0.392446		39	76	0.395283		39	284	0.391467		39	284	0.391715
	40	102	0.205069		40	78	0.408815		40	78	0.411735		40	282	0.407932		40	282	0.4079
	41	100	0.21345		41	80	0.425249		41	80	0.42826		41	280	0.424489		41	280	0.424176
	42	98	0.221866		42	82	0.441781		42	82	0.444857		42	278	0.441118		42	278	0.44058
	43	96	0.230308		43	84	0.458391		43	84	0.461507		43	276	0.457799		43	276	0.457092
	44	94	0.238766		44	86	0.475058		44	86	0.478188		44	274	0.474511		44	274	0.473692
	45	92	0.247228		45	88	0.491763		45	88	0.494881		45	272	0.491233		45	272	0.49036
	46	90	0.255684		46	90	0.508484		46	90	0.511565		46	270	0.507946		46	270	0.507077
	47	88	0.264136		47	92	0.525202		47	92	0.528181		47	268	0.524662		47	268	0.523783
	48	86	0.272572		48	94	0.541896		48	94	0.54471		48	266	0.541361		48	266	0.540459
	49	84	0.280982		49	96	0.558546		49	96	0.561133		49	264	0.558021		49	264	0.557084
	50	82	0.289356		50	98	0.575131		50	98	0.57743		50	262	0.574624		50	262	0.573638
	51	80	0.297684		51	100	0.591631		51	100	0.593583		51	260	0.591148		51	260	0.5901
	52	78	0.305977		52	102	0.608073		52	102	0.609662		52	258	0.607574		52	258	0.606489
	53	76	0.314224		53	104	0.624435		53	104	0.625648		53	256	0.623881		53	256	0.622784
	54	74	0.322414		54	106	0.640698		54	106	0.641522		54	254	0.640049		54	254	0.638964
	55	72	0.330538		55	108	0.65684		55	108	0.657263		55	252	0.656058		55	252	0.655009
	56	70	0.338586		56	110	0.672842		56	110	0.672851		56	250	0.671888		56	250	0.670899
	57	68	0.346533		57	112	0.688688		57	112	0.688308		57	248	0.687602		57	248	0.686626
	58	66	0.35437		58	114	0.70436		58	114	0.703614		58	246	0.703178		58	246	0.702169
	59	64	0.362087		59	116	0.719835		59	116	0.718748		59	244	0.718596		59	244	0.71751
	60	62	0.369674		60	118	0.735095		60	118	0.73369		60	242	0.733835		60	242	0.732627
	61	60	0.377123		61	120	0.750118		61	120	0.74842		61	240	0.748875		61	240	0.7475
	62	58	0.384444		62	122	0.76489		62	122	0.762935		62	238	0.763675		62	238	0.762151
	63	56	0.39163		63	124	0.779392		63	124	0.777215		63	236	0.778216		63	236	0.776559
	64	54	0.398668		64	126	0.793604		64	126	0.791238		64	234	0.792477		64	234	0.790702
	65	52	0.405551		65	128	0.807505		65	128	0.804984		65	232	0.806438		65	232	0.804561
	66	50	0.412268		66	130	0.821075		66	130	0.818433		66	230	0.820078		66	230	0.818116
	67	48	0.418816		67	132	0.834285		67	132	0.831575		67	228	0.833349		67	228	0.831339
	68	46	0.425184		68	134	0.847116		68	134	0.84439		68	226	0.846234		68	226	0.844213
	69	44	0.431363		69	136	0.859549		69	136	0.856857		69	224	0.858713		69	224	0.856716
	70	42	0.437345		70	138	0.871566		70	138	0.868955		70	222	0.87077		70	222	0.868829
	71	40	0.443119		71	140	0.88315		71	140	0.880664		71	220	0.882387		71	220	0.880533
	72	38	0.448684		72	142	0.894289		72	142	0.891931		72	218	0.893562		72	218	0.891794
	73	36	0.45403		73	144	0.904964		73	144	0.902737		73	216	0.904276		73	216	0.902595
	74	34	0.459149		74	146	0.915161		74	146	0.913066		74	214	0.914514		74	214	0.912918
	75	32	0.46403		75	148	0.924862		75	148	0.9229		75	212	0.924258		75	212	0.922746
	76	30	0.468666		76	150	0.934051		76	150	0.932222		76	210	0.933492		76	210	0.932063
	77	28	0.473031		77	152	0.942683		77	152	0.940998		77	208	0.94217		77	208	0.940836
	78	26	0.477117		78	154	0.950747		78	154	0.949213		78	206	0.95028		78	206	0.949053
	79	24	0.48092		79	156	0.958232		79	156	0.956855		79	204	0.957811		79	204	0.9567
	80	22	0.484431		80	158	0.965129		80	158	0.963912		80	202	0.964754		80	202	0.963765
	81	20	0.487647		81	160	0.971429		81	160	0.970371		81	200	0.971098		81	200	0.970234
	82	18	0.490549		82	162	0.977116		82	162	0.976223		82	198	0.976833		82	198	0.976099
	83	16	0.493135		83	164	0.982184		83	164	0.981456		83	196	0.98195		83	196	0.981348
	84	14	0.495403		84	166	0.986628		84	166	0.986061		84	194	0.986444		84	194	0.985972
	85	12	0.49735		85	168	0.990444		85	168	0.990029		85	192	0.990307		85	192	0.989959
	86	10	0.498975		86	170	0.993628		86	170	0.993352		86	190	0.993535		86	190	0.993301
	87	8	0.500275		87	172	0.996177		87	172	0.996011		87	188	0.99612		87	188	0.995979
	88	6	0.501249		88	174	0.998089		88	174	0.998006		88	186	0.99806		88	186	0.997989
	89	4	0.501899		89	176	0.999363		89	176	0.999336		89	184	0.999353		89	184	0.999329
	90	2	0.502223		90	178	1		90	178	1		90	182	1		90	182	1
	91	0	0.502223		91	180	1		91	180	1		91	180	1		91	180	1
	92	358	0.502547
	93	356	0.503195
	94	354	0.504167
	95	352	0.50546
	96	350	0.507074
	97	348	0.509005
	98	346	0.511251
	99	344	0.513808
	100	342	0.516675
	101	340	0.519846
	102	338	0.523311
	103	336	0.527064
	104	334	0.531101
	105	332	0.535414
	106	330	0.539997
	107	328	0.54483
	108	326	0.549905
	109	324	0.555213
	110	322	0.560746
	111	320	0.566495
	112	318	0.572447
	113	316	0.578594
	114	314	0.584926
	115	312	0.591434
	116	310	0.598108
	117	308	0.60494
	118	306	0.611922
	119	304	0.619043
	120	302	0.626293
	121	300	0.633663
	122	298	0.641152
	123	296	0.648749
	124	294	0.656446
	125	292	0.664231
	126	290	0.672096
	127	288	0.680048
	128	286	0.68808
	129	284	0.69618
	130	282	0.704339
	131	280	0.712547
	132	278	0.720797
	133	276	0.729079
	134	274	0.737383
	135	272	0.745699
	136	270	0.754016
	137	268	0.762356
	138	266	0.770708
	139	264	0.779062
	140	262	0.787409
	141	260	0.795737
	142	258	0.804036
	143	256	0.812297
	144	254	0.820509
	145	252	0.82866
	146	250	0.836742
	147	248	0.844733
	148	246	0.852624
	149	244	0.860404
	150	242	0.868063
	151	240	0.875591
	152	238	0.882995
	153	236	0.890264
	154	234	0.897389
	155	232	0.904359
	156	230	0.911165
	157	228	0.917781
	158	226	0.9242
	159	224	0.930413
	160	222	0.93641
	161	220	0.942184
	162	218	0.947724
	163	216	0.953023
	164	214	0.958073
	165	212	0.962867
	166	210	0.967399
	167	208	0.971659
	168	206	0.975643
	169	204	0.979345
	170	202	0.982758
	171	200	0.985879
	172	198	0.988695
	173	196	0.991203
	174	194	0.993402
	175	192	0.995289
	176	190	0.996862
	177	188	0.99812
	178	186	0.999061
	179	184	0.999688
	180	182	1
	181	180	1

## Sheet: T09
	Table 000 (Complete Arc)				Table 324 (Partial Arc)				Table 288 (Partial Arc)				Table 036 (Partial Arc)				Table 072 (Partial Arc)
	CP	Gantry	Meterset		CP	Gantry	Meterset		CP	Gantry	Meterset		CP	Gantry	Meterset		CP	Gantry	Meterset
	1	180	0		1	0	0		1	0	0		1	0	0		1	0	0
	2	178	0.000296391		2	2	0.000741199		2	2	0.000713507		2	358	0.000590435		2	358	0.000657452
	3	176	0.000883935		3	4	0.0021989		3	4	0.00212638		3	356	0.00177579		3	356	0.0019693
	4	174	0.00175717		4	6	0.0043487		4	6	0.00422402		4	354	0.00355986		4	354	0.00393171
	5	172	0.00291041		5	8	0.00716649		5	8	0.00699137		5	352	0.00594581		5	352	0.00654008
	6	170	0.00433777		6	10	0.0106284		6	10	0.010413		6	350	0.00893608		6	350	0.00978902
	7	168	0.00603518		7	12	0.0147239		7	12	0.014473		7	348	0.0125244		7	348	0.0136774
	8	166	0.00799695		8	14	0.019433		8	14	0.0191551		8	346	0.016709		8	346	0.0181998
	9	164	0.0102172		9	16	0.0247358		9	16	0.0244427		9	344	0.0214876		9	344	0.0233504
	10	162	0.0126897		10	18	0.0306121		10	18	0.0303188		10	342	0.0268569		10	342	0.0291222
	11	160	0.0154083		11	20	0.0370419		11	20	0.0367662		11	340	0.032813		11	340	0.0355078
	12	158	0.0183617		12	22	0.0440258		12	22	0.0437755		12	338	0.0393573		12	338	0.042481
	13	156	0.0215428		13	24	0.0515464		13	24	0.0513298		13	336	0.0464856		13	336	0.0500298
	14	154	0.024944		14	26	0.0595857		14	26	0.0594121		14	334	0.0541927		14	334	0.0581417
	15	152	0.0285577		15	28	0.0681257		15	28	0.068005		15	332	0.0624731		15	332	0.0668036
	16	150	0.0323762		16	30	0.0771481		16	30	0.0770906		16	330	0.0713202		16	330	0.0760017
	17	148	0.0363963		17	32	0.0866582		17	32	0.0866872		17	328	0.0807139		17	328	0.0857054
	18	146	0.0406103		18	34	0.0966393		18	34	0.0967795		18	326	0.0906448		18	326	0.0958983
	19	144	0.0450106		19	36	0.107074		19	36	0.107352		19	324	0.101103		19	324	0.106564
	20	142	0.0495894		20	38	0.117946		20	38	0.118389		20	322	0.112077		20	322	0.117684
	21	140	0.0543389		21	40	0.129236		21	40	0.129873		21	320	0.123556		21	320	0.129243
	22	138	0.0592547		22	42	0.140938		22	42	0.141761		22	318	0.135505		22	318	0.141225
	23	136	0.0643289		23	44	0.153036		23	44	0.154034		23	316	0.147911		23	316	0.153615
	24	134	0.0695535		24	46	0.165511		24	46	0.166674		24	314	0.160757		24	314	0.166392
	25	132	0.0749206		25	48	0.178344		25	48	0.17966		25	312	0.174028		25	312	0.17954
	26	130	0.0804219		26	50	0.191518		26	50	0.192974		26	310	0.187708		26	310	0.193038
	27	128	0.0860554		27	52	0.205032		27	52	0.20662		27	308	0.201748		27	308	0.206901
	28	126	0.0918128		28	54	0.218868		28	54	0.220579		28	306	0.216129		28	306	0.22111
	29	124	0.0976862		29	56	0.233007		29	56	0.234833		29	304	0.230831		29	304	0.235648
	30	122	0.103667		30	58	0.247431		30	58	0.249361		30	302	0.245837		30	302	0.250495
	31	120	0.109748		31	60	0.26212		31	60	0.264144		31	300	0.261126		31	300	0.265634
	32	118	0.115941		32	62	0.277065		32	62	0.279151		32	298	0.27672		32	298	0.281012
	33	116	0.122239		33	64	0.292248		33	64	0.294364		33	296	0.292602		33	296	0.296611
	34	114	0.128634		34	66	0.307647		34	66	0.30976		34	294	0.308751		34	294	0.31241
	35	112	0.135117		35	68	0.323245		35	68	0.325321		35	292	0.32515		35	292	0.328388
	36	110	0.141681		36	70	0.339021		36	70	0.341026		36	290	0.341777		36	290	0.344525
	37	108	0.148309		37	72	0.354977		37	72	0.356903		37	288	0.358566		37	288	0.360818
	38	106	0.154992		38	74	0.371094		38	74	0.372935		38	286	0.375497		38	286	0.377248
	39	104	0.161722		39	76	0.38735		39	76	0.3891		39	284	0.392549		39	284	0.393793
	40	102	0.16849		40	78	0.403728		40	78	0.405379		40	282	0.409699		40	282	0.410434
	41	100	0.175288		41	80	0.420205		41	80	0.421752		41	280	0.426927		41	280	0.427149
	42	98	0.182117		42	82	0.436774		42	82	0.438222		42	278	0.444188		42	278	0.443937
	43	96	0.188968		43	84	0.453414		43	84	0.454768		43	276	0.46146		43	276	0.460778
	44	94	0.195834		44	86	0.470105		44	86	0.47137		44	274	0.478723		44	274	0.47765
	45	92	0.202704		45	88	0.486827		45	88	0.488008		45	272	0.495956		45	272	0.494534
	46	90	0.209573		46	90	0.503558		46	90	0.504663		46	270	0.513138		46	270	0.511409
	47	88	0.216437		47	92	0.520297		47	92	0.52133		47	268	0.530317		47	268	0.528216
	48	86	0.223288		48	94	0.537022		48	94	0.53799		48	266	0.547472		48	266	0.544934
	49	84	0.230119		49	96	0.553713		49	96	0.554623		49	264	0.564583		49	264	0.561544
	50	82	0.23692		50	98	0.570349		50	98	0.571207		50	262	0.581628		50	262	0.578026
	51	80	0.243684		51	100	0.586911		51	100	0.587724		51	260	0.598587		51	260	0.594362
	52	78	0.250407		52	102	0.603405		52	102	0.604151		52	258	0.615461		52	258	0.610612
	53	76	0.25708		53	104	0.619812		53	104	0.62047		53	256	0.63223		53	256	0.626756
	54	74	0.263696		54	106	0.636111		54	106	0.636659		54	254	0.648872		54	254	0.642774
	55	72	0.270245		55	108	0.652281		55	108	0.652699		55	252	0.665367		55	252	0.658646
	56	70	0.276721		56	110	0.668302		56	110	0.66857		56	250	0.681695		56	250	0.674352
	57	68	0.283128		57	112	0.684159		57	112	0.684296		57	248	0.697827		57	248	0.68992
	58	66	0.289458		58	114	0.699831		58	114	0.699857		58	246	0.713743		58	246	0.70533
	59	64	0.295702		59	116	0.715299		59	116	0.715232		59	244	0.729423		59	244	0.720562
	60	62	0.301853		60	118	0.730541		60	118	0.730402		60	242	0.744848		60	242	0.735594
	61	60	0.307903		61	120	0.745539		61	120	0.745345		61	240	0.759998		61	240	0.750408
	62	58	0.313839		62	122	0.760292		62	122	0.760046		62	238	0.774834		62	238	0.764988
	63	56	0.319654		63	124	0.774781		63	124	0.774486		63	236	0.789337		63	236	0.779314
	64	54	0.32534		64	126	0.788986		64	126	0.788644		64	234	0.803489		64	234	0.793366
	65	52	0.33089		65	128	0.802886		65	128	0.802501		65	232	0.817274		65	232	0.807124
	66	50	0.336297		66	130	0.816461		66	130	0.816035		66	230	0.830675		66	230	0.820568
	67	48	0.341569		67	132	0.829697		67	132	0.829234		67	228	0.843675		67	228	0.833683
	68	46	0.346699		68	134	0.842574		68	134	0.842076		68	226	0.856259		68	226	0.84645
	69	44	0.351679		69	136	0.855072		69	136	0.854543		69	224	0.868411		69	224	0.85885
	70	42	0.356501		70	138	0.867173		70	138	0.866615		70	222	0.880117		70	222	0.870862
	71	40	0.361158		71	140	0.878857		71	140	0.878273		71	220	0.891362		71	220	0.882468
	72	38	0.365649		72	142	0.890118		72	142	0.889528		72	218	0.902083		72	218	0.893616
	73	36	0.369965		73	144	0.900938		73	144	0.900361		73	216	0.912273		73	216	0.90429
	74	34	0.3741		74	146	0.911297		74	146	0.910751		74	214	0.921924		74	214	0.914475
	75	32	0.378046		75	148	0.921176		75	148	0.920678		75	212	0.931029		75	212	0.924154
	76	30	0.381794		76	150	0.930558		76	150	0.930122		76	210	0.939582		76	210	0.933314
	77	28	0.385345		77	152	0.939414		77	152	0.939043		77	208	0.947591		77	208	0.941943
	78	26	0.388691		78	154	0.947728		78	154	0.947422		78	206	0.95505		78	206	0.950028
	79	24	0.391823		79	156	0.955483		79	156	0.955243		79	204	0.961953		79	204	0.957554
	80	22	0.394734		80	158	0.962665		80	158	0.96249		80	202	0.968293		80	202	0.96451
	81	20	0.397416		81	160	0.969258		81	160	0.969147		81	200	0.974067		81	200	0.970882
	82	18	0.39987		82	162	0.975252		82	162	0.975191		82	198	0.979265		82	198	0.976646
	83	16	0.402088		83	164	0.980632		83	164	0.980609		83	196	0.983886		83	196	0.981795
	84	14	0.404059		84	166	0.985384		84	166	0.985388		84	194	0.987927		84	194	0.986319
	85	12	0.405777		85	168	0.989494		85	168	0.989515		85	192	0.991389		85	192	0.990212
	86	10	0.40723		86	170	0.992949		86	170	0.99298		86	190	0.99427		86	190	0.993468
	87	8	0.408413		87	172	0.995742		87	172	0.99577		87	188	0.996569		87	188	0.996078
	88	6	0.409314		88	174	0.997857		88	174	0.997877		88	186	0.998288		88	186	0.998038
	89	4	0.409925		89	176	0.999281		89	176	0.99929		89	184	0.999431		89	184	0.999346
	90	2	0.410236		90	178	1		90	178	1		90	182	1		90	182	1
	91	0	0.410236		91	180	1		91	180	1		91	180	1		91	180	1
	92	358	0.410567
	93	356	0.411228
	94	354	0.412219
	95	352	0.413538
	96	350	0.415184
	97	348	0.417167
	98	346	0.419489
	99	344	0.422153
	100	342	0.425159
	101	340	0.428508
	102	338	0.432202
	103	336	0.436239
	104	334	0.44062
	105	332	0.445344
	106	330	0.45041
	107	328	0.455817
	108	326	0.461563
	109	324	0.467645
	110	322	0.474061
	111	320	0.480808
	112	318	0.487845
	113	316	0.495166
	114	314	0.502763
	115	312	0.510628
	116	310	0.518752
	117	308	0.527078
	118	306	0.535596
	119	304	0.544293
	120	302	0.553158
	121	300	0.562179
	122	298	0.571366
	123	296	0.580709
	124	294	0.590195
	125	292	0.599814
	126	290	0.609552
	127	288	0.619398
	128	286	0.62934
	129	284	0.639365
	130	282	0.64946
	131	280	0.659615
	132	278	0.66981
	133	276	0.680034
	134	274	0.690273
	135	272	0.700516
	136	270	0.71075
	137	268	0.721029
	138	266	0.73134
	139	264	0.741673
	140	262	0.752014
	141	260	0.762351
	142	258	0.772644
	143	256	0.782881
	144	254	0.793048
	145	252	0.803134
	146	250	0.813125
	147	248	0.822978
	148	246	0.832682
	149	244	0.842223
	150	242	0.851591
	151	240	0.860775
	152	238	0.869746
	153	236	0.878492
	154	234	0.887005
	155	232	0.895277
	156	230	0.903296
	157	228	0.911037
	158	226	0.918492
	159	224	0.925654
	160	222	0.932519
	161	220	0.939081
	162	218	0.945291
	163	216	0.951151
	164	214	0.956662
	165	212	0.961824
	166	210	0.96664
	167	208	0.971132
	168	206	0.975299
	169	204	0.979141
	170	202	0.982657
	171	200	0.985846
	172	198	0.988709
	173	196	0.991247
	174	194	0.99346
	175	192	0.995351
	176	190	0.99692
	177	188	0.998164
	178	186	0.999088
	179	184	0.999698
	180	182	1
	181	180	1

## Sheet: T10
	Table 000 (Complete Arc)				Table 324 (Partial Arc)				Table 288 (Partial Arc)				Table 036 (Partial Arc)				Table 072 (Partial Arc)
	CP	Gantry	Meterset		CP	Gantry	Meterset		CP	Gantry	Meterset		CP	Gantry	Meterset		CP	Gantry	Meterset
	1	180	0		1	0	0		1	0	0		1	0	0		1	0	0
	2	178	0.000236643		2	2	0.000930742		2	2	0.000961289		2	358	0.000945916		2	358	0.000964453
	3	176	0.000709792		3	4	0.00277989		3	4	0.00286564		3	356	0.00282633		3	356	0.0028762
	4	174	0.00141902		4	6	0.00553419		4	6	0.00569417		4	354	0.00562888		4	354	0.00571733
	5	172	0.00236361		5	8	0.00917955		5	8	0.00942733		5	352	0.00934026		5	352	0.00946927
	6	170	0.00354256		6	10	0.013701		6	10	0.014045		6	350	0.0139463		6	350	0.0141127
	7	168	0.00496271		7	12	0.0190513		7	12	0.0195107		7	348	0.019406		7	348	0.0196057
	8	166	0.00662525		8	14	0.0252048		8	14	0.0257989		8	346	0.0256961		8	346	0.0259215
	9	164	0.00853113		9	16	0.0321358		9	16	0.0328837		9	344	0.0327925		9	344	0.0330333
	10	162	0.010681		10	18	0.0398183		10	18	0.0407388		10	342	0.0406712		10	342	0.0409139
	11	160	0.0130753		11	20	0.0482263		11	20	0.0493382		11	340	0.0493076		11	340	0.0495364
	12	158	0.0157055		12	22	0.0573085		12	22	0.0585756		12	338	0.0586092		12	338	0.0587888
	13	156	0.0185697		13	24	0.0670358		13	24	0.068416		13	336	0.068543		13	336	0.0686351
	14	154	0.0216658		14	26	0.077379		14	26	0.0788252		14	334	0.0790768		14	334	0.0790402
	15	152	0.0249915		15	28	0.0883096		15	28	0.0897702		15	332	0.0901788		15	332	0.0899704
	16	150	0.0285441		16	30	0.0997989		16	30	0.101219		16	330	0.101818		16	330	0.101393
	17	148	0.0323218		17	32	0.111788		17	32	0.113099		17	328	0.113951		17	328	0.113282
	18	146	0.0363215		18	34	0.124247		18	34	0.125378		18	326	0.126549		18	326	0.125606
	19	144	0.0405398		19	36	0.137147		19	36	0.138027		19	324	0.13958		19	324	0.138336
	20	142	0.044973		20	38	0.15046		20	38	0.151015		20	322	0.153016		20	322	0.151443
	21	140	0.0496173		21	40	0.164158		21	40	0.164314		21	320	0.166828		21	320	0.164899
	22	138	0.0544715		22	42	0.178206		22	42	0.177956		22	318	0.180961		22	318	0.178681
	23	136	0.0595315		23	44	0.192577		23	44	0.191914		23	316	0.195388		23	316	0.192763
	24	134	0.0647928		24	46	0.207245		24	46	0.206164		24	314	0.210082		24	314	0.207119
	25	132	0.0702506		25	48	0.222184		25	48	0.22068		25	312	0.225017		25	312	0.221724
	26	130	0.0758999		26	50	0.237369		26	50	0.235437		26	310	0.240167		26	310	0.236551
	27	128	0.0817475		27	52	0.252794		27	52	0.250448		27	308	0.255567		27	308	0.251634
	28	126	0.0877887		28	54	0.268435		28	54	0.265689		28	306	0.271193		28	306	0.266947
	29	124	0.0940185		29	56	0.284269		29	56	0.281137		29	304	0.287021		29	304	0.282468
	30	122	0.100432		30	58	0.300272		30	58	0.296769		30	302	0.303027		30	302	0.298173
	31	120	0.107023		31	60	0.316419		31	60	0.312562		31	300	0.319188		31	300	0.31404
	32	118	0.113801		32	62	0.332744		32	62	0.328531		32	298	0.335475		32	298	0.330109
	33	116	0.12076		33	64	0.349224		33	64	0.344654		33	296	0.351865		33	296	0.346357
	34	114	0.127896		34	66	0.365835		34	66	0.360908		34	294	0.368335		34	294	0.362763
	35	112	0.135202		35	68	0.382557		35	68	0.377273		35	292	0.384865		35	292	0.379305
	36	110	0.142673		36	70	0.399366		36	70	0.393726		36	290	0.401433		36	290	0.39596
	37	108	0.150282		37	72	0.416207		37	72	0.41026		37	288	0.418076		37	288	0.412715
	38	106	0.158022		38	74	0.433059		38	74	0.426851		38	286	0.434774		38	286	0.429546
	39	104	0.165886		39	76	0.449903		39	76	0.443481		39	284	0.451505		39	284	0.446434
	40	102	0.173864		40	78	0.466716		40	78	0.460127		40	282	0.468248		40	282	0.463356
	41	100	0.181949		41	80	0.48348		41	80	0.476771		41	280	0.484984		41	280	0.480292
	42	98	0.190135		42	82	0.500253		42	82	0.493445		42	278	0.501724		42	278	0.497209
	43	96	0.198414		43	84	0.517014		43	84	0.51013		43	276	0.518447		43	276	0.514087
	44	94	0.206778		44	86	0.533743		44	86	0.526806		44	274	0.535133		44	274	0.530905
	45	92	0.215216		45	88	0.55042		45	88	0.543452		45	272	0.551763		45	272	0.547644
	46	90	0.223719		46	90	0.567026		46	90	0.560048		46	270	0.568316		46	270	0.564284
	47	88	0.232272		47	92	0.58354		47	92	0.576545		47	268	0.584781		47	268	0.580761
	48	86	0.240864		48	94	0.599944		48	94	0.592924		48	266	0.601136		48	266	0.597056
	49	84	0.249485		49	96	0.616219		49	96	0.609166		49	264	0.617365		49	264	0.613154
	50	82	0.258126		50	98	0.632346		50	98	0.625253		50	262	0.633447		50	262	0.629039
	51	80	0.266776		51	100	0.648308		51	100	0.641168		51	260	0.649366		51	260	0.644695
	52	78	0.275438		52	102	0.664069		52	102	0.656909		52	258	0.665081		52	258	0.660181
	53	76	0.284102		53	104	0.679612		53	104	0.672458		53	256	0.680574		53	256	0.67548
	54	74	0.292758		54	106	0.694921		54	106	0.687798		54	254	0.695831		54	254	0.690574
	55	72	0.301395		55	108	0.709981		55	108	0.702914		55	252	0.710835		55	252	0.705448
	56	70	0.310001		56	110	0.724775		56	110	0.717786		56	250	0.725572		56	250	0.720085
	57	68	0.318559		57	112	0.739305		57	112	0.732396		57	248	0.740046		57	248	0.734493
	58	66	0.327058		58	114	0.753555		58	114	0.746728		58	246	0.754243		58	246	0.748656
	59	64	0.335485		59	116	0.767511		59	116	0.760765		59	244	0.768148		59	244	0.762557
	60	62	0.343829		60	118	0.781158		60	118	0.774495		60	242	0.781747		60	242	0.776182
	61	60	0.352079		61	120	0.794483		61	120	0.787903		61	240	0.795025		61	240	0.789514
	62	58	0.360234		62	122	0.807472		62	122	0.801007		62	238	0.807966		62	238	0.802535
	63	56	0.368282		63	124	0.820113		63	124	0.81379		63	236	0.820556		63	236	0.81523
	64	54	0.376211		64	126	0.832393		64	126	0.826241		64	234	0.832784		64	234	0.827586
	65	52	0.38401		65	128	0.844301		65	128	0.838343		65	232	0.844639		65	232	0.83959
	66	50	0.391666		66	130	0.855825		66	130	0.850085		66	230	0.856109		66	230	0.851228
	67	48	0.399187		67	132	0.866967		67	132	0.861472		67	228	0.867206		67	228	0.862503
	68	46	0.406562		68	134	0.877715		68	134	0.872491		68	226	0.877919		68	226	0.873403
	69	44	0.413777		69	136	0.88806		69	136	0.883128		69	224	0.888238		69	224	0.883915
	70	42	0.42082		70	138	0.897991		70	138	0.893371		70	222	0.89815		70	222	0.894028
	71	40	0.427676		71	140	0.907498		71	140	0.903207		71	220	0.907647		71	220	0.90373
	72	38	0.43435		72	142	0.916583		72	142	0.912616		72	218	0.916705		72	218	0.913019
	73	36	0.440826		73	144	0.925237		73	144	0.921586		73	216	0.925315		73	216	0.921885
	74	34	0.44709		74	146	0.93345		74	146	0.93011		74	214	0.933472		74	214	0.930317
	75	32	0.453128		75	148	0.941215		75	148	0.938176		75	212	0.94117		75	212	0.938305
	76	30	0.458924		76	150	0.948525		76	150	0.945777		76	210	0.948402		76	210	0.945839
	77	28	0.464456		77	152	0.955363		77	152	0.952906		77	208	0.955186		77	208	0.952918
	78	26	0.469708		78	154	0.961725		78	154	0.959557		78	206	0.961514		78	206	0.959533
	79	24	0.474665		79	156	0.967607		79	156	0.965722		79	204	0.96738		79	204	0.965674
	80	22	0.479309		80	158	0.973005		80	158	0.971394		80	202	0.972778		80	202	0.971333
	81	20	0.483624		81	160	0.977915		81	160	0.976568		81	200	0.977701		81	200	0.976504
	82	18	0.487551		82	162	0.982336		82	162	0.981236		82	198	0.982143		82	198	0.981174
	83	16	0.491079		83	164	0.986265		83	164	0.985395		83	196	0.986101		83	196	0.985339
	84	14	0.494197		84	166	0.989701		84	166	0.98904		84	194	0.989569		84	194	0.988992
	85	12	0.496897		85	168	0.992644		85	168	0.992169		85	192	0.992547		85	192	0.992131
	86	10	0.499169		86	170	0.995093		86	170	0.994778		86	190	0.99503		86	190	0.994752
	87	8	0.500992		87	172	0.997055		87	172	0.996867		87	188	0.997018		87	188	0.996851
	88	6	0.502365		88	174	0.998527		88	174	0.998434		88	186	0.99851		88	186	0.998426
	89	4	0.503282		89	176	0.999509		89	176	0.999478		89	184	0.999503		89	184	0.999475
	90	2	0.503742		90	178	1		90	178	1		90	182	1		90	182	1
	91	0	0.503742		91	180	1		91	180	1		91	180	1		91	180	1
	92	358	0.5042
	93	356	0.505115
	94	354	0.506486
	95	352	0.508312
	96	350	0.510591
	97	348	0.513299
	98	346	0.516427
	99	344	0.519965
	100	342	0.523904
	101	340	0.528232
	102	338	0.532873
	103	336	0.53781
	104	334	0.543024
	105	332	0.548499
	106	330	0.554217
	107	328	0.560182
	108	326	0.566378
	109	324	0.572792
	110	322	0.579408
	111	320	0.586214
	112	318	0.593181
	113	316	0.600296
	114	314	0.607546
	115	312	0.614917
	116	310	0.622398
	117	308	0.630024
	118	306	0.637782
	119	304	0.645662
	120	302	0.653652
	121	300	0.66174
	122	298	0.669922
	123	296	0.678185
	124	294	0.686521
	125	292	0.694916
	126	290	0.70336
	127	288	0.711824
	128	286	0.720298
	129	284	0.728771
	130	282	0.737233
	131	280	0.745675
	132	278	0.754089
	133	276	0.762466
	134	274	0.770796
	135	272	0.779071
	136	270	0.787281
	137	268	0.795435
	138	266	0.803526
	139	264	0.811543
	140	262	0.819478
	141	260	0.827322
	142	258	0.835078
	143	256	0.842738
	144	254	0.850294
	145	252	0.857736
	146	250	0.865057
	147	248	0.872236
	148	246	0.879267
	149	244	0.886141
	150	242	0.892854
	151	240	0.899399
	152	238	0.905774
	153	236	0.911973
	154	234	0.917991
	155	232	0.923822
	156	230	0.929462
	157	228	0.934918
	158	226	0.940185
	159	224	0.945257
	160	222	0.950129
	161	220	0.954797
	162	218	0.959253
	163	216	0.963492
	164	214	0.967512
	165	212	0.971309
	166	210	0.974879
	167	208	0.978224
	168	206	0.98134
	169	204	0.984224
	170	202	0.986874
	171	200	0.989288
	172	198	0.991452
	173	196	0.993367
	174	194	0.995035
	175	192	0.996457
	176	190	0.997636
	177	188	0.998581
	178	186	0.99929
	179	184	0.999763
	180	182	1
	181	180	1

[truncated: 11 more sheets: T11, T12, T13, T14, T15, T16, T17, T18, T19, T20, T21]
